# Supplementary material for: Evolution and Diversity of Listeria monocytogenes from Clinical and Food Samples in Shanghai, China
Source: Front Microbiol. 2016 Jul 22;7:1138. doi: 10.3389/fmicb.2016.01138 (PMC4956650; doi:10.3389/fmicb.2016.01138)
Supplement: Table S1 — Pairwise distance matrix of SNP number differences with stand deviation for 11 subgroups of compared genomes. [file Table1.XLS]

## Sheet: Matrix
Table S1. Pairwise distance matrix of SNP number differences with stand deviation for 11 subgroups of compared genomes
Subgroups
IIa
IIb	25542	68.5544
IIc	28069.2	110.742	23560	152.15
IId	24417.5	95.9825	25162	133.846	26766	98.4126
IIe	24312	82.9827	25650.3	81.0407	26550.7	117.356	20193	64.5644
IIf	25439.5	139.354	26387	90.705	27871	102.724	21985	92.2762	21400.7	104.085
IIg	27436.3	88.2576	28657.3	127.155	29015	80.3802	23497.3	77.9491	23873	91.8528	24310.3	144.592
IIh	23870.5	119.434	25018	134.786	26093	132.51	20512	129.036	20606	105.346	21961	97.1878	23718.7	121.207
IIi	23790	75.7724	25202	115.072	25579	134.231	20332	76.8683	20530.7	68.7143	20919	66.9812	23253	62.9102	19763	63.4067
IIj	23780.1	69.7703	25159.6	113.975	25750.9	119.792	20241.9	75.2063	20488.5	73.1179	21007	67.7295	23233.5	66.6882	19818.9	62.3038	1112.43	29.7558
IIk	24486.8	109.033	25752.2	141.149	25945.5	141.469	20500.8	69.6746	21247.4	63.052	22455.5	62.0985	23554.9	68.6362	20052	120.306	18692.5	85.8734	18997.5	69.1486
Ia	107384	95.855	107395	165.126	107308	124.301	109177	150.522	108186	95.4431	108383	141.872	108863	108.096	108188	160.887	108796	148.026	108842	151.193	107933	165.46
Ib	105483	84.5544	105605	126.968	105494	96.5713	107351	112.773	106431	104.317	106481	124.928	106993	93.4103	106333	143.721	107020	117.085	107006	121.425	106206	131.411	10279	84.4927
Ic	105738	90.6184	105806	151.307	105654	122.804	107480	137.617	106574	124.755	106640	133.292	107132	108.49	106472	130.383	107196	135.514	107259	136.798	106386	126.615	10307.8	90.9635	7593.08	47.213
Id	105550	86.1856	105634	140.881	105552	107.38	107046	116.966	106297	107.624	106494	120.353	106906	103.564	106266	132.89	106976	126.206	107028	126.732	106103	124.347	10681.5	94.4313	8070.5	41.6436	7996.33	45.4421
