# Supplementary material for: Evolution and Diversity of Listeria monocytogenes from Clinical and Food Samples in Shanghai, China
Source: Front Microbiol. 2016 Jul 22;7:1138. doi: 10.3389/fmicb.2016.01138 (PMC4956650; doi:10.3389/fmicb.2016.01138)
Supplement: Table S2 — Pairwise distance matrix of SNP number differences with stand deviation for 41 compared genomes Strain. [file Table2.XLS]

## Sheet: MatrixOutput
Table S2. Pairwise distance matrix of SNP number differences with stand deviation for 41 compared genomes
Strain
FSLJ2003
SHL013	243	10.4646
FSLN3165	25617	68.0868	25467	67.3666
F6854	28189	113.975	28031	112.289	23600	151.348
F6900	28131	109.532	27979	110.435	23548	152.924	62	7.8086
J0161	28132	110.596	27974	109.045	23543	153.571	57	6.06707	5	2.17186
J2818	28138	110.391	27980	108.779	23549	152.242	63	6.91358	11	3.19965	6	1.92935
J2_031	24494	97.0141	24341	95.9095	25162	134.868	26806	98.7089	26754	99.2389	26749	99.0732	26755	97.9467
SLCC5850	24397	84.3357	24239	82.7205	25656	81.4826	26601	116	26549	117.701	26544	118.402	26550	117.178	20202	66.0263
10403S	24369	84.5453	24211	83.047	25628	81.2503	26569	117.253	26517	118.988	26512	119.732	26518	118.505	20170	64.8106	152	8.63353
SHL005	24407	84.7513	24249	83.2533	25667	81.0049	26602	117.759	26550	119.484	26545	120.222	26551	118.986	20207	64.8102	193	9.96114	125	6.28152
SHL011	25518	140.612	25361	137.632	26387	90.422	27911	101.942	27859	103.539	27854	104.292	27860	103.307	21985	93.058	21409	104.441	21377	104.471	21416	104.922
C1_387	27509	88.732	27353	88.7191	28654	128.912	29053	80.5807	29001	82.2487	28996	83.3275	29002	82.511	23493	78.6881	23879	92.3953	23846	92.2307	23884	92.8254	24307	145.554
SHL001	27511	88.2438	27355	88.1486	28653	127.532	29050	79.0247	28998	80.6712	28993	81.7572	28999	80.9751	23493	77.6016	23878	90.8458	23845	90.6953	23883	91.2818	24306	143.698	79	7.20626
SHL017	27523	89.9334	27367	89.653	28665	125.701	29062	77.3691	29010	78.9132	29005	79.9353	29011	79.1501	23506	80.7676	23890	90.9188	23857	90.6501	23895	91.2727	24318	143.623	91	6.87891	60	4.29414
SHL009	23947	119.681	23794	118.657	25018	134.864	26133	132.456	26081	133.212	26076	133.508	26082	132.3	20512	129.443	20615	105.853	20583	105.057	20620	105.495	21961	97.3611	23716	122.144	23714	120.286	23726	120.767
EGDe	23868	76.2975	23712	74.2056	25202	115.701	25619	133.602	25567	134.732	25562	135.002	25568	133.795	20332	78.0718	20539	69.2481	20508	69.9708	20545	69.9005	20919	66.9516	23249	63.0467	23249	62.5636	23261	64.5522	19763	63.5026
SHL016	23839	69.141	23688	68.2974	25142	112.873	25774	117.605	25722	118.283	25717	118.279	25723	117.185	20223	74.8864	20479	72.0969	20448	73.2794	20485	73.1015	20989	67.7314	23212	65.8602	23212	65.2304	23224	67.2558	19800	61.421	1094	30.7809
SHL014	23827	69.8959	23676	69.1304	25131	113.277	25762	117.978	25710	118.635	25705	118.634	25711	117.546	20210	75.0694	20467	72.4231	20436	73.6441	20473	73.4562	20978	68.037	23199	66.8904	23199	66.2337	23211	68.2593	19789	62.2639	1083	30.2336	85	6.47547
SHL018	23846	69.2492	23695	68.5093	25151	114.514	25781	118.354	25729	119.017	25724	119.012	25730	117.919	20233	76.4464	20486	73.9528	20455	75.1367	20492	74.9519	20998	68.0695	23220	66.3403	23220	65.5952	23232	67.5992	19809	62.5228	1103	29.5894	105	6.3641	90	5.29969
SLCC2372	23833	71.4732	23682	70.6292	25135	111.671	25767	117.58	25715	118.16	25710	118.108	25716	117.037	20218	74.6813	20472	71.0326	20441	72.1502	20478	71.9833	20982	67.76	23205	67.4589	23205	66.8526	23215	68.4687	19794	62.4629	1088	33.5398	90	8.27678	79	7.93816	99	7.05903
FSLR2561	23817	71.5085	23666	70.8227	25120	117.612	25753	122.957	25701	123.601	25696	123.58	25702	122.474	20204	78.8303	20459	75.0598	20428	76.172	20465	76.0252	20967	67.1204	23190	69.0794	23190	68.2276	23202	70.2643	19781	64.2291	1074	29.7837	76	4.89556	65	4.70393	85	5.42455	68	5.87742
LO28	23989	66.6492	23854	67.2708	25308	118.269	25937	122.476	25885	123.275	25880	123.325	25886	122.203	20390	78.497	20645	75.9503	20614	77.1244	20651	76.923	21155	69.0073	23378	65.7052	23378	64.8657	23390	66.7544	19967	62.0877	1260	26.8539	262	8.79417	251	7.71143	271	9.01007	254	7.22876	234	8.65772
SHL006	23830	70.4361	23679	69.7252	25130	115.235	25762	121.018	25710	121.643	25705	121.617	25711	120.522	20215	77.2503	20470	73.5208	20439	74.6916	20476	74.5276	20980	68.0925	23203	67.3563	23203	66.5801	23215	68.5799	19792	63.0503	1085	29.5393	87	5.15904	76	5.08106	96	5.25219	79	6.0902	59	5.32155	221	10.3254
SHL004	24568	109.469	24407	108.357	25753	142.366	25986	140.378	25934	142.761	25929	144.055	25935	142.983	20501	71.0353	21257	63.9341	21225	64.6472	21261	64.5672	22456	63.094	23551	68.8493	23552	67.8146	23564	68.496	20052	120.249	18692	86.1289	18980	68.3895	18966	67.9713	18987	70.064	18973	66.8182	18960	71.6339	19142	73.5889	18971	69.8444
SHL015	24571	109.323	24410	108.135	25756	140.781	25989	138.694	25937	141.079	25932	142.373	25938	141.305	20504	70.8164	21260	62.9012	21228	63.5906	21264	63.5129	22459	63.0555	23554	67.6919	23555	66.675	23567	67.4078	20055	118.868	18695	84.61	18983	67.106	18969	66.6763	18990	68.7326	18976	65.5464	18963	70.2802	19145	72.227	18974	68.4967	11
08_5578	24565	109.735	24404	108.611	25750	141.812	25984	139.314	25932	141.694	25927	142.986	25933	141.911	20499	70.6153	21255	63.0208	21223	63.7816	21259	63.7215	22454	62.9106	23548	68.5477	23549	67.5399	23561	68.2614	20051	119.656	18692	86.643	18980	68.9311	18966	68.4961	18987	70.5757	18973	67.3042	18960	72.1442	19142	74.1223	18971	70.3326	94
08_5923	24565	110.966	24404	109.875	25750	143.075	25983	140.89	25931	143.252	25926	144.528	25932	143.445	20499	71.7033	21255	63.8561	21223	64.5789	21259	64.5286	22453	62.9284	23548	69.6979	23549	68.6734	23561	69.4152	20050	121.846	18691	88.0802	18979	70.3183	18965	69.9029	18986	71.9986	18972	68.7113	18959	73.6545	19141	75.5909	18970	71.7941	93
J2_1091	107454	93.9702	107315	95.4615	107395	165.103	107347	123.299	107297	123.264	107292	123.987	107294	125.337	109177	149.83	108191	95.2501	108164	94.7016	108204	94.8835	108383	141.706	108861	107.087	108858	108.314	108870	106.991	108188	160.57	108796	148.278	108828	152.428	108814	153.436	108831	152.552	108821	150.488	108807	149.599	108975	150.534	108818	150.51	107931
FSLJ1194	105574	85.6442	105429	86.1932	105586	138.691	105495	107.084	105445	106.27	105440	106.42	105444	107.944	107358	126.772	106449	103.679	106422	103.122	106462	103.687	106433	134.432	106990	95.4058	106987	96.3839	106999	95.5017	106328	142.633	106924	122.616	106957	126.388	106943	127.109	106960	126.434	106950	124.523	106936	123.509	107104	125.156	106949	124.957	106110
FSLJ1175	105546	84.157	105409	84.6963	105617	124.563	105553	95.3972	105502	94.7694	105498	94.8632	105502	96.1197	107354	109.21	106437	105.95	106410	105.414	106450	106.101	106503	123.864	106996	94.2839	106995	94.9952	107007	93.9172	106342	144.772	107059	117.237	107010	122.826	106996	123.284	107013	122.922	107004	120.834	106987	121.088	107158	122.669	107002	121.679	106245
SHL007	105550	83.4387	105405	84.0044	105610	123.049	105544	93.7912	105494	93.1636	105489	93.239	105493	94.4421	107348	108.111	106431	106.072	106402	105.971	106442	106.722	106495	122.204	106988	93.3681	106987	94.043	106999	92.987	106333	143.559	107051	115.665	107002	121.293	106988	121.705	107005	121.395	106996	119.266	106979	119.633	107150	121.189	106994	120.168	106234
SHL012	105547	84.4318	105402	85.0698	105607	124.987	105541	94.5319	105491	94.0172	105486	94.1594	105490	95.3919	107343	109.728	106428	105.601	106399	105.419	106439	106.102	106492	124.592	106985	95.1475	106984	95.8671	106996	94.7556	106330	146.615	107048	118.31	106999	124.092	106985	124.53	107002	124.201	106993	122.048	106976	122.412	107147	124.011	106991	122.963	106231
N1_011A	105795	88.5768	105650	87.6579	105791	152.084	105679	121.017	105629	119.709	105624	119.524	105628	121.104	107464	137.238	106567	120.736	106537	120.559	106578	121.199	106624	133.957	107115	107.697	107113	108.672	107125	108.366	106458	134.851	107180	138.579	107228	141.039	107214	141.735	107231	140.818	107222	140.052	107207	137.101	107377	138.451	107220	139.044	106368
FSLR2503	105802	90.488	105665	89.7727	105805	155.126	105693	126.453	105642	124.869	105638	124.612	105642	126.239	107479	139.855	106578	124.208	106550	124.24	106591	124.919	106641	135.775	107131	109.416	107129	110.309	107141	110.145	106471	130.325	107196	137.958	107244	140.668	107230	141.399	107247	140.388	107238	139.913	107223	136.582	107389	138.602	107236	138.598	106386
R2_502	105773	90.149	105628	89.0218	105768	151.337	105656	123.338	105606	121.813	105601	121.499	105605	123.056	107442	136.277	106542	124.114	106512	124.121	106553	124.854	106602	132.277	107093	107.212	107091	108.023	107103	107.907	106434	128.759	107158	134.776	107206	137.361	107192	138.022	107209	137.095	107200	136.534	107185	133.364	107355	134.561	107198	135.3	106350
SLCC2755	105790	90.3495	105645	89.1137	105785	148.727	105671	122.766	105621	121.202	105616	120.848	105620	122.375	107459	133.938	106559	124.429	106529	124.458	106570	125.219	106620	130.526	107107	106.283	107105	107.042	107117	106.964	106451	127.22	107175	132.396	107223	134.875	107209	135.505	107226	134.619	107217	134.06	107202	130.932	107372	132.125	107215	132.838	106360
SHL002	105899	89.4947	105754	88.5021	105894	150.668	105780	122.869	105730	121.43	105725	121.184	105729	122.759	107568	134.997	106668	122.08	106638	122.022	106679	122.68	106727	132.693	107215	107.664	107213	108.533	107225	108.36	106558	130.166	107284	136.104	107332	138.547	107318	139.264	107335	138.353	107326	137.677	107311	134.624	107481	135.858	107324	136.581	106472
SHL008	105798	89.8169	105653	88.5697	105792	147.043	105679	122.291	105629	120.699	105624	120.323	105628	121.845	107469	133.396	106568	124.258	106538	124.336	106579	125.097	106626	129.061	107112	105.194	107110	105.916	107122	105.846	106460	125.379	107184	130.627	107232	133.081	107218	133.72	107235	132.836	107226	132.281	107211	129.152	107381	130.34	107224	131.061	106372
J2_064	105587	84.3517	105441	84.512	105598	141.841	105558	108.562	105508	107.63	105503	107.686	105507	109.16	107012	116.337	106268	106.645	106239	106.485	106279	107.267	106459	119.756	106868	102.707	106866	103.993	106878	103.09	106229	130.942	106942	126.107	106979	127.76	106965	128.68	106982	127.66	106973	126.732	106958	124.156	107128	125.393	106971	126.045	106068
SHL010	105659	85.104	105513	85.5345	105669	139.155	105625	105.511	105575	104.794	105570	104.934	105574	106.306	107080	115.452	106338	106.139	106309	105.929	106349	106.687	106529	119.264	106938	102.386	106936	103.672	106948	102.609	106303	133.91	107011	126.015	107048	127.57	107034	128.423	107051	127.504	107042	126.315	107027	124.167	107197	125.499	107040	125.942	106134
[truncated: 31 more columns]
