# Supplementary material for: Evolution and Diversity of Listeria monocytogenes from Clinical and Food Samples in Shanghai, China
Source: Front Microbiol. 2016 Jul 22;7:1138. doi: 10.3389/fmicb.2016.01138 (PMC4956650; doi:10.3389/fmicb.2016.01138)
Supplement: Table S3 — The distribution of 117 genes related to virulence, regulation, and metabolism. [file Table3.XLSX]

## Sheet: Sheet1
Table S3. The distribution of 117 genes related to virulence, regulation, and metabolism
Strain	Locus	Gene	number of genomes identified	Note for distribution
EGD-e	lmo0200	prfA	41
EGD-e	lmo0201	plcA	41
EGD-e	lmo0202	hly	41
EGD-e	lmo0203	mpl	41
EGD-e	lmo0204	actA	41
EGD-e	lmo0205	plcB	41
EGD-e	lmo0263	inlH	41
EGD-e	lmo0433	inlA	41
EGD-e	lmo0434	inlB	41
EGD-e	lmo0838	uhpT	41
EGD-e	lmo1786	inlC	41
EGD-e	lmo1081	hypothetical protein	40	absence in J2-0191
EGD-e	lmo1082	hypothetical protein	40	absence in J2-0191
EGD-e	lmo1083	hypothetical protein	40	absence in J2-0191
EGD-e	lmo1084	hypothetical protein	40	absence in J2-0191
EGD-e	lmo2219	prsA2	41
EGD-e	lmo0169	hypothetical protein	41
EGD-e	lmo0439	hypothetical protein	41
EGD-e	lmo0539	hypothetical protein	41
EGD-e	lmo0781	hypothetical protein	41
EGD-e	lmo0782	hypothetical protein	41
EGD-e	lmo0783	hypothetical protein	41
EGD-e	lmo0784	hypothetical protein	41
EGD-e	lmo1425	opuCD	41
EGD-e	lmo1601	hypothetical protein	41
EGD-e	lmo0971	dltD	41
EGD-e	lmo0972	dltC	40	absence in LO28
EGD-e	lmo0973	dltB	41
EGD-e	lmo0974	dltA	41
EGD-e	lmo1695	mprF	41
EGD-e	lmo1741	virS	41
EGD-e	lmo1742	adeC	41
EGD-e	lmo1745	virR	41
EGD-e	lmo2114	hypothetical protein	41
EGD-e	lmo2115	hypothetical protein	41
EGD-e	lmo0415	pdgA	41
EGD-e	lmo0516	hypothetical protein	41
EGD-e	lmo0540	hypothetical protein	41
EGD-e	lmo0582	iap	41
EGD-e	lmo1075	hypothetical protein	40	absence in J2-0191
EGD-e	lmo1438	hypothetical protein	41
EGD-e	lmo1605	murC	41
EGD-e	lmo2181	srtB	41
EGD-e	lmo2185	svpA	41
EGD-e	lmo2186	hypothetical protein	41
EGD-e	lmo2691	murA	41
EGD-e	lmo2184	hypothetical protein	41
EGD-e	lmo0206	hypothetical protein	41
EGD-e	lmo0257	hypothetical protein	41
EGD-e	lmo0915	hypothetical protein	41
EGD-e	lmo1290	hypothetical protein	41
EGD-e	lmo2157	sepA	41
EGD-e	lmo2257	hypothetical protein	41
EGD-e	lmo2672	hypothetical protein	41
EGD-e	lmo2733	hypothetical protein	41
EGD-e	lmo2736	hypothetical protein	41
EGD-e	lmo0788	hypothetical protein	41
EGD-e	lmo0596	hypothetical protein	41
EGD-e	lmo0794	hypothetical protein	41
EGD-e	lmo0994	hypothetical protein	41
EGD-e	lmo1602	hypothetical protein	41
EGD-e	lmo2391	hypothetical protein	41
EGD-e	lmo2696	hypothetical protein	41
EGD-e	lmo2697	hypothetical protein	41
EGD-e	lmo0937	hypothetical protein	41
EGD-e	lmo0207	hypothetical protein	41
EGD-e	lmo0604	hypothetical protein	41
EGD-e	lmo2177	hypothetical protein	41
EGD-e	lmo2439	hypothetical protein	41
EGD-e	lmo1291	hypothetical protein	41
EGD-e	lmo1315	uppS	41
EGD-e	lmo1521	hypothetical protein	41
EGD-e	lmo1547	mreC	41
EGD-e	lmo1548	mreD	41
EGD-e	lmo1713	hypothetical protein	41
EGD-e	lmo1844	lspA	41
EGD-e	lmo1851	hypothetical protein	41
EGD-e	lmo1855	hypothetical protein	41
EGD-e	lmo2039	pbpB	41
EGD-e	lmo2203	hypothetical protein	41
EGD-e	lmo2505	spl	41
EGD-e	lmo2522	hypothetical protein	41
EGD-e	lmo2526	murA	41
EGD-e	lmo2691	hypothetical protein	41
EGD-e	lmo2714	hypothetical protein	41
EGD-e	lmo2713	hypothetical protein	41
EGD-e	lmo0013	qoxA	41
EGD-e	lmo0153	hypothetical protein	41
EGD-e	lmo0303	hypothetical protein	39	absence in SHL009 and FSL J1-194
EGD-e	lmo0355	hypothetical protein	41
EGD-e	lmo0509	prs	41
EGD-e	lmo0541	hypothetical protein	41
EGD-e	lmo1388	tcsA	41
EGD-e	lmo1649	hypothetical protein	41
EGD-e	lmo1847	hypothetical protein	41
EGD-e	lmo2196	oppA	41
EGD-e	lmo2642	hypothetical protein	41
EGD-e	lmo2048	hypothetical protein	41
EGD-e	lmo2201	fabF	41
EGD-e	lmo2459	gap	41
SLCC7179	LMOSLCC7179_1057	aut	39	absence in J2-0191 and J2-031
L312	LMOL312_2080	bsh	41
L312	LMOL312_1838	fbpA	41
M7	LMM7_2889	gshA	41
EGD-e	lmo0674	hypothetical protein	41
LL195	BN389_07200	mogR	41
EGD-e	lmo0895	sigB	41
CLIP 80459	Lm4b_00948	srtA	41
EGD-e	lmo2276	hypothetical protein	18	presence in FSLJ2-003, IIi, FSLJ2-064, IIh, SHL012, SHL002, FSLR2-503, SHL008,IIc, 08-5923, 08-5578, R2-502, SHL017, N1-011A, IId
EGD-e	lmo0150	hypothetical protein	14	presence in groups IIa, IIi, IIj, IIk
EGD-e	lmo0471	hypothetical protein	8	presence in groups IIi and Iij
EGD-e	lmo1099	hypothetical protein	1	presence in EGD-e
EGD-e	lmo1102	hypothetical protein	1	presence in EGD-e
EGD-e	lmo2277	hypothetical protein	2	presence in EGD-e and FSLJ2-003
EGD-e	lmo0366	hypothetical protein	30	presence in groups IIi, IIj, IIa, IIg, IIk, IIf, IIh, IIc, IIb, IIe, Id, IId
EGD-e	lmo2558	ami	41
L312	LMOL312_0318	vip	40	absence in SHL015
