# Supplementary material for: Evolution and Diversity of Listeria monocytogenes from Clinical and Food Samples in Shanghai, China
Source: Front Microbiol. 2016 Jul 22;7:1138. doi: 10.3389/fmicb.2016.01138 (PMC4956650; doi:10.3389/fmicb.2016.01138)
Supplement: Table S4 — Strain specific genes identified from the comparison between strains with close relationship within the same subgroups. Strain specific genes in SHL007 compared to SHL012 (subgroup Ib). [file Table4.XLSX]

## Sheet: SHL007 VS SHL012
Table S4. Strain specific genes identified from the comparison between strains with close relationship within the same subgroups
Strain specific genes in SHL007 compared to SHL012 (subgroup Ib)
Locus tag	Length	GC%	Annotation
I615_02360	210	32.4	UPF0118 membrane protein ydbI
I615_03475	1452	31.9	hypothetical protein
I615_03740	1155	32.6	integrase
I615_03745	615	32	gp35
I615_03750	453	30.5	gp35
I615_03755	324	36.4	HTH domain protein
I615_03760	204	33.3	hypothetical protein
I615_03770	243	39.9	hypothetical protein
I615_03785	231	32.5	hypothetical protein
I615_03790	549	33.2	gp51
I615_03795	1281	42.3	hypothetical protein
I615_03800	603	37	gp51
I615_03805	276	39.9	gp49
I615_03815	402	33.8	gp52
I615_03820	267	29.6	phage-related protein
I615_03830	384	33.1	gp45
I615_03835	480	32.1	gp157
I615_03840	690	33.2	gp47
I615_03845	1143	39.5	phage DNA/RNA helicase
I615_03850	486	32.5	gp49
I615_03855	2274	36.1	hypothetical protein
I615_03860	318	40.6	gp61
I615_03865	213	32.4	hypothetical protein
I615_03870	540	36.9	hypothetical protein
I615_03875	270	32.6	non coding region
I615_03885	291	30.2	hypothetical protein
I615_03890	426	35	gp53
I615_03895	744	34	hypothetical protein
I615_03900	327	33.9	hypothetical protein
I615_03905	315	36.5	phage-related protein
I615_03910	420	34.8	hypothetical protein
I615_03915	1644	36.6	hypothetical protein
I615_03920	1131	35.5	phage portal protein
I615_03925	717	38.8	Clp protease domain protein
I615_03930	1152	39.3	cps, major capsid protein
I615_03940	300	33	hypothetical protein
I615_03945	366	34.7	gp8
I615_03950	402	35.6	gp9
I615_03955	384	32.6	gp10
I615_03960	588	38.8	hypothetical protein
I615_03965	333	28.2	hypothetical protein
I615_03975	4920	37.4	hypothetical protein
I615_03980	1650	35.9	gp16
I615_03985	2295	36.4	phage minor structural protein
I615_03990	110	38.3	putative phage minor structural protein
I615_03995	303	39.9	hypothetical protein
I615_04000	267	39.3	phage holin
I615_04005	612	39.4	L-alanyl-D-glutamate peptidase
I615_04824	318	39.9	recA, recombinase A
I615_06333	396	32.3	hypothetical protein
I615_07733	1116	40.8	DNA gyrase subunit A
I615_08100	432	35.6	phage-related protein, nucleic acid binding motif
I615_08105	402	35.8	hypothetical protein
I615_12886	306	38.9	ABC transporter ATP-binding protein
I615_13968	477	36.9	phage-related protein
I615_13973	639	38.5	gp44
I615_13978	915	37	gp49
I615_13988	282	37.9	gp33
I615_13993	981	41.1	modification methylase ScrFIB
I615_13998	534	41	gp51
I615_14003	399	40.9	hypothetical protein
I615_14018	291	35.1	hypothetical protein
I615_14033	402	33.3	gp59
I615_14038	483	39.5	single-stranded DNA-binding protein
I615_14043	306	36.9	gp61
I615_14048	405	36.8	phage-related protein
I615_14063	435	34.9	gp66
I615_14068	228	32	hypothetical protein
I615_14073	741	39.5	hypothetical protein
I615_14078	1320	39.2	hypothetical protein
I615_14083	1557	37	gp3
I615_14088	1041	37	gp4
I615_14093	555	40	phage-related protein
I615_14098	873	36.7	gp34
I615_14108	354	37.6	gp8
I615_14113	366	34.7	gp9
I615_14118	318	38.7	gp10
I615_14123	372	34.7	gp11
I615_14128	687	39.9	tsh major tail protein
I615_14133	432	34.7	hypothetical protein
I615_14143	4800	37.9	phage tail tape measure protein, TP901 family
I615_14148	1569	36.2	gp16
I615_14153	2166	36.7	gp17
I615_14464	494	40.7	N-acetylmuramoyl-L-alanine amidase
I615_14811	321	29	transcriptional regulator
I615_14896	271	32.5	cell wall surface anchor family protein
I615_14926	234	32.9	gp25
I615_14931	252	32.9	gp24
I615_14936	450	30.4	gp23
I615_14941	1041	34.9	hypothetical protein
I615_14946	381	29.1	hypothetical protein
I615_14951	324	51.5	plasmid mobilization
I615_14961	387	35.9	pathogenesis-related transcriptional factor/ERF
I615_14966	426	31.5	hypothetical protein
I615_14971	249	25.3	hypothetical protein
I615_14976	537	29.1	hypothetical protein
I615_14981	236	38.6	peptidase M15B/M15C, D,D-carboxypeptidase VanY/endolysins
I615_15006	240	36.3	hypothetical protein
I615_15011	266	44	plasmid-partitioning protein SopA
I615_15016	824	46.1	plasmid-partitioning protein
I615_15021	414	55.8	IS629 transposase OrfB
I615_15026	405	52.1	putative IS629 transposase OrfB
I615_15041	264	35.6	putative colicin immunity protein
I615_15051	923	33.5	type II DNA restriction endonuclease R.EcoO34I
I615_15066	219	38.8	hypothetical protein
I615_15071	451	39.9	hypothetical protein
I615_15076	216	51.4	putative colicin activity protein
I615_15081	276	56.9	hypothetical protein
I615_15086	438	45.4	hypothetical protein
I615_15096	716	40.9	autolysin, amidase
I615_15101	271	53.5	MbkB
I615_15106	265	31.7	hemolysin A
I615_15111	292	34.6	hemolysin B
I615_15116	359	52.4	hypothetical protein
I615_15121	240	57.9	putative transposase
I615_15126	384	55.2	hypothetical protein
I615_15141	545	33.4	toxin B
I615_15146	306	48.7	ribulose-1,5-biphosphate synthetase

## Sheet: SHL012 VS SHL007
Strain specific genes in SHL012 compared to SHL007 (subgroup Ib)
Locus tag	Length	GC%	Annotation
I621_01740	468	31.8	comG operon protein 6 (ComGF)
I621_08088	1512	33.8	hypothetical protein
I621_08093	912	34.5	recombinational DNA repair protein RecT
I621_08098	918	36.2	gp49
I621_08103	789	35.7	hypothetical protein
I621_08108	216	39.8	hypothetical protein
I621_08113	210	41	hypothetical protein
I621_08128	288	30.2	hypothetical protein
I621_08133	279	35.8	hypothetical protein
I621_08138	483	38.9	hypothetical protein
I621_08148	405	36	hypothetical protein
I621_08153	393	35.4	hypothetical protein
I621_08163	435	35.4	gp66
I621_08168	540	28.1	hypothetical protein
I621_08173	756	36	phage terminase small subunit
I621_08178	1311	37.2	PBSX family phage terminase large subunit
I621_08183	1491	38.1	phage portal protein
I621_08188	1146	39.4	phage minor capsid protein
I621_08193	600	39.2	gp5
I621_08198	837	39.2	cps, major capsid protein
I621_08208	396	38.6	gp8
I621_08213	363	36.1	gp9
I621_08218	339	41.3	gp10
I621_08223	408	31.6	gp11
I621_08228	438	45	putative major tail shaft protein
I621_08233	240	38.8	gp13
I621_08238	423	30.7	gp14
I621_08243	603	34.8	gp15
I621_08248	5364	39.9	tail tape-measure protein
I621_08253	819	37.2	gp17
I621_08258	1026	33.8	gp18
I621_08263	1029	35.3	gp19
I621_08268	1074	35.7	gp20
I621_08273	318	33.6	gp21
I621_08298	903	32.3	CheA signal transduction histidine kinase
I621_08303	300	26.3	hypothetical protein
I621_08308	498	34.1	Ubiquitin carboxyl-terminal hydrolase 25
I621_08313	450	30.9	gp28
I621_08318	372	32.8	gp29
I621_08323	234	34.6	gp25
I621_08333	213	30.5	gp33
I621_11064	2472	35.4	inlF
I621_12898	624	39.4	50S ribosomal protein L25/general stress protein Ctc
I621_14654	600	55.8	MbkA
I621_14664	501	55.5	MbkA

## Sheet: SHL002 VS SHL008
Strain specific genes in SHL002 compared to SHL008 (subgroup Ic)
Locus tag	Length	GC%	Annotation
I794_00385	1401	38.5	hypothetical protein
I794_01655	549	41	beta-glucosidase
I794_04630	375	31.2	gp36
I794_04635	201	28.9	hypothetical protein
I794_04640	222	36	hypothetical protein
I794_04645	834	40.8	hypothetical protein
I794_04650	255	34.5	hypothetical protein
I794_04655	216	27.8	gp31
I794_04660	447	37.1	hypothetical protein
I794_04665	447	33.6	gp29
I794_04675	342	36	hypothetical protein
I794_04680	729	38.4	hypothetical protein
I794_04685	642	36.1	gp25
I794_04690	1152	37.1	gp24
I794_04695	363	33.1	gp23
I794_04700	339	37.2	gp22
I794_04705	816	35.9	gp21
I794_04710	372	37.4	gp20
I794_04715	549	39	gp19
I794_04720	5037	40	hypothetical protein
I794_04730	357	38.9	gp16
I794_04735	408	33.1	gp15
I794_04740	996	41.1	gp14
I794_04745	489	40.3	gp13
I794_04750	375	40	gp12
I794_04755	600	38.8	gp11
I794_04760	336	39	gp10
I794_04765	387	34.6	hypothetical protein
I794_04770	906	40.2	hypothetical protein
I794_04775	450	38.9	gp7
I794_04780	110	37.8	gp6
I794_04790	1410	35.4	gp4
I794_04795	1386	37.4	gp3
I794_04800	1461	40.2	terL
I794_04805	885	42.1	hypothetical protein
I794_04810	288	32.6	hypothetical protein
I794_04815	231	32	hypothetical protein
I794_04825	1338	35	gp77
I794_04830	477	26.4	hypothetical protein
I794_04835	768	33.9	hypothetical protein
I794_04840	423	34	gp71
I794_04845	561	36	gp70
I794_04865	234	29.9	hypothetical protein
I794_04870	336	35.4	gp51
I794_04875	213	37.6	hypothetical protein
I794_04880	204	36.3	hypothetical protein
I794_04890	255	31.8	gp32
I794_04895	1362	33.6	gp62
I794_04900	423	37.6	hypothetical protein
I794_04910	378	34.9	hypothetical protein
I794_04915	621	37	hypothetical protein
I794_04920	438	37.7	gp57
I794_04925	210	36.2	gp56
I794_04930	207	34.8	gp55
I794_04950	696	34.8	gp51
I794_04955	783	36.7	gp50
I794_04960	1944	33.5	gp49
I794_04965	342	35.1	gp48
I794_04970	228	29.8	gp47
I794_04975	291	34.4	gp46
I794_04985	294	32.3	gp44
I794_04990	525	33	gp43
I794_05000	429	34.5	gp41
I794_05005	420	30	gp40
I794_05010	393	35.4	gp39
I794_05015	1176	33.7	gp38
I794_05165	252	31.3	hypothetical protein
I794_05215	507	42.6	aspartate kinase
I794_05690	303	36.3	propanediol utilization electron transport protein
I794_08320	573	31.1	hypothetical protein
I794_08330	372	33.2	hypothetical protein
I794_08335	378	33.9	gp30
I794_09140	294	29.9	hypothetical protein
I794_09845	267	40.1	2-isopropylmalate synthase
I794_10770	2484	51.2	cell wall surface anchor family protein (LPXTG motif)
I794_10995	615	39	CocE/NonD family hydrolase
I794_11105	219	33.3	Cell wall surface anchor family protein
I794_11770	1152	32.2	integrase
I794_11775	714	32.4	lipoprotein, putative
I794_11780	501	31.1	hypothetical protein
I794_11785	327	31.5	transcriptional regulator, putative
I794_11790	201	31.3	transcriptional regulator, putative
I794_11795	327	35.2	hypothetical protein
I794_11800	1041	36.7	phage-related protein
I794_11805	357	37	HTH domain protein
I794_11825	525	36.2	hypothetical protein
I794_11830	465	37.2	methyltransferase, putative
I794_11835	402	371	gp52
I794_11840	462	34.2	hypothetical protein
I794_11845	516	36.4	hypothetical protein
I794_11860	480	41.3	single-stranded DNA-binding protein
I794_11865	240	33.3	hypothetical protein
I794_11875	519	32.8	RNA polymerase sigma factor like domain protein
I794_11880	543	35.5	site-specific recombinase, phage integrase
I794_11885	339	33	hypothetical protein
I794_11890	327	34.9	hypothetical protein
I794_11895	363	38	HNH endonuclease
I794_11900	528	36.6	hypothetical protein
I794_11905	1728	37.4	phage terminase, large subunit, putative
I794_11910	201	36.8	hypothetical protein
I794_11915	1245	38.9	portal protein
I794_11920	567	36.7	phage head maturation protease
I794_11925	1170	37.3	phage major capsid protein
I794_11930	339	37.8	phage-related protein
I794_11935	321	38.9	phage-related protein
I794_11940	366	38.8	phage-related protein
I794_11945	399	35.8	hypothetical protein
I794_11950	576	40.6	phage major tail protein
I794_11955	348	37.9	hypothetical protein
I794_11965	4200	40	phage tail tape measure protein
I794_11970	2244	38.5	phage tail component protein
I794_11975	2292	39.4	phage minor structural protein
I794_11980	1065	42.3	phage minor structural protein
I794_14229	573	386	leucine-rich repeat domain protein (LPXTG motif)
I794_14779	399	34.3	hypothetical protein
I794_14784	336	34.5	hypothetical protein
I794_14789	531	36.7	hypothetical protein
I794_14839	360	33.6	hypothetical protein
I794_14844	681	40.4	transposase
I794_14849	402	37.6	transposase
I794_14854	1365	40.4	npr, NADH oxidase
I794_14859	870	41.5	putative glycine-betaine binding permease protein
I794_14864	321	29.9	hypothetical protein
I794_14869	765	40.1	transposase
I794_14884	582	38.8	putative transposase
I794_14889	1854	29.4	hypothetical protein
I794_14894	1194	28.1	hypothetical protein
I794_14899	564	39.9	probable DNA invertase
I794_14904	2097	34.6	copB, probable copper-transporting p-type atpase
I794_14909	1161	29.7	mco, multicopper oxidase
I794_15144	5394	39.5	tmp, putative tape-measure protein
I794_15149	603	34.5	phage-related protein
I794_15164	435	43.9	major tail shaft protein
I794_15174	339	39.2	gp10
I794_15184	396	40.2	protein gp8
I794_15199	570	39.6	putative scaffolding protein
I794_15209	1491	38.4	putative portal protein
I794_15219	543	39.8	terminase small subunit
I794_15224	711	28.6	gp68
I794_15229	435	34.9	gp66
I794_15239	405	36.8	gp63
I794_15249	306	35.3	gp61
I794_15254	483	40.6	single-stranded DNA-binding protein
I794_15259	402	34.1	gp59
I794_15264	360	36.4	hypothetical protein
I794_15269	348	35.6	hypothetical protein
I794_15279	273	38.1	gp49
I794_15284	207	33.8	hypothetical protein
I794_15294	591	37.4	hypothetical protein
I794_15299	684	33	gp51
I794_15344	774	36.8	gp36, putative antirepressor
I794_15354	282	31.6	gp41
I794_15359	285	31.2	hypothetical protein
I794_15364	252	30.2	gp32
I794_15369	309	34.3	hypothetical protein
I794_15379	219	32.9	gp34
I794_15384	702	31.2	gp33
I794_15599	789	29.8	gp21
I794_15879	556	40.1	proA, gamma-glutamyl phosphate reductase
I794_15886	210	51.4	hypothetical protein

## Sheet: SHL008 VS SHL002
Strain specific genes in SHL008 compared to SHL002 (subgrop Ic)
Locus tag	Length	GC%	Annotation
I616_00720	1818	39.7	ABC transporter ATP-binding protein/permease
I616_01370	1905	37.3	hypothetical protein
I616_01430	906	40.4	ABC transporter ATP-binding protein
I616_01665	474	31.4	hypothetical protein
I616_01940	834	37.8	sugar ABC transporter permease
I616_03455	1086	39.1	threonine-phosphate decarboxylase
I616_03750	882	40.9	ribonuclease HIII
I616_04099	2460	38.1	DNA topoisomerase IV subunit A
I616_04364	468	31.8	comG operon protein 6 (ComGF)
I616_05634	1197	41.3	argJ, bifunctional ornithine acetyltransferase/N-acetylglutamate synthase protein
I616_06756	5133	37.1	Peptidoglycan bound protein (LPXTG motif)
I616_07572	798	41.4	internalin J
I616_08577	2085	40.9	cell wall surface anchor family protein
I616_09001	1698	43.8	acetolactate synthase
I616_09281	612	33.3	Riboflavin transporter FmnP
I616_10141	1672	35.1	internalin J
I616_10186	819	41.9	D-alanyl-D-alanine carboxypeptidase
I616_10691	1515	41.2	gluconate kinase
I616_10726	465	35.5	hypothetical protein
I616_10876	2691	42.4	Sensor protein KdpD
I616_11076	720	42.9	hypothetical protein
I616_11921	885	37.3	cell division ABC transporter permease
I616_12051	1515	41.3	F0F1 ATP synthase subunit alpha
I616_12203	1125	37.6	phosphoribosylaminoimidazole carboxylase ATPase subunit
I616_12348	678	32.3	Sensory transduction protein BceR
I616_13760	1461	40.8	glycosyl hydrolase family protein
I616_13985	1872	38.7	transcriptional antiterminator
I616_14140	1671	38.1	argS, arginyl-tRNA ligase
I616_14295	234	30.3	hypothetical protein
I616_14320	540	33.5	N-acetyltransferase GCN5
I616_14325	708	40.1	phagelysin
I616_14370	5364	40.3	tail tape-measure protein
I616_14375	600	32.8	hypothetical protein
I616_14390	438	44.7	major tail shaft protein
I616_14400	339	40.1	gp10
I616_14410	396	39.4	gp8
I616_14425	570	41.8	putative scaffolding protein
I616_14435	1725	37.9	portal protein
I616_14445	543	40	phage terminase small subunit
I616_14455	435	38.4	hypothetical protein
I616_14460	498	38.2	recombination protein U
I616_14470	483	41	single-stranded DNA-binding protein 3
I616_14485	402	35.3	hypothetical protein
I616_14495	561	38.3	hypothetical protein
I616_14500	465	37	gp44
I616_14505	609	36.5	gp53
I616_14515	579	32.8	gp51
I616_14520	216	38.9	hypothetical protein
I616_14565	780	36.5	phage antirepressor protein
I616_14570	204	31.9	hypothetical protein
I616_14580	282	29.4	hypothetical protein
I616_14585	237	35.4	gp40
I616_14590	204	35.3	HTH domain-containing protein
I616_14595	306	34.6	Cro/CI family transcriptional regulator
I616_14610	207	27.5	hypothetical protein
I616_14615	1164	32.2	integrase catalytic subunit

## Sheet: SHL013 VS J2003
		Strain specific genes in SHL013 compared to FSL J2-003 (subgroup IIa)
		Locus tag	Length	GC%	Annotation
		I622_00030	939	38	1,4-dihydroxy-2-naphthoate octaprenyltransferase
		I622_00035	1389	39.2	menaquinone-specific isochorismate synthase
		I622_00045	828	40.6	alpha/beta fold family hydrolase
		I622_00060	954	36.3	ABC transporter substrate-binding protein
		I622_00095	1200	42.2	S-adenosylmethionine synthetase
		I622_00135	432	34.3	Ureide permease 1
		I622_00140	564	28.9	Protein vanZ
		I622_00205	423	35.9	hypothetical protein
		I622_00265	1020	42.3	trpD, anthranilate phosphoribosyltransferase
		I622_00285	774	38.5	trpA, tryptophan synthase subunit alpha
		I622_00300	1614	37.9	putative cell division protein ytgP
		I622_00330	243	31.3	hypothetical protein
		I622_00380	312	34	Thioredoxin-like protein ytpP
		I622_00425	1086	36.6	bifunctional 3-deoxy-7-phosphoheptulonate synthase/chorismate mutase
		I622_00460	1716	36.8	septation ring formation regulator EzrA
		I622_00465	1140	38.9	hypothetical protein
		I622_00510	537	37.1	RDD family protein
		I622_00560	3327	39.3	DNA polymerase III subunit alpha
		I622_00595	1122	37.9	citrate synthase
		I622_00600	1263	40.1	isocitrate dehydrogenase
		I622_00605	2628	37.6	DNA polymerase I
		I622_00640	585	37.4	engB, GTP-binding protein YsxC
		I622_00650	930	37.4	hemC, porphobilinogen deaminase
		I622_00670	2652	35.4	valS, valyl-tRNA ligase
		I622_00765	936	40.9	L-lactate dehydrogenase
		I622_00865	1284	40.7	recombination factor protein RarA
		I622_00870	1149	39.9	carbon-sulfur lyase
		I622_00875	1116	39.9	mnmA, tRNA-specific 2-thiouridylase MnmA
		I622_00880	741	36.8	hypothetical protein
		I622_00895	1440	35.3	Sensor histidine kinase YclK
		I622_00930	303	35	hypothetical protein
		I622_00960	624	38.6	hypothetical protein
		I622_01005	357	37.8	hypothetical protein
		I622_01010	732	34.7	hypothetical protein
		I622_01035	255	39.2	rpsT, 30S ribosomal protein S20
		I622_01040	1827	37.8	GTP-binding protein LepA
		I622_01055	1158	37.5	coproporphyrinogen III oxidase
		I622_01065	576	36.8	heat shock protein GrpE
		I622_01070	1842	39	dnaK, molecular chaperone DnaK
		I622_01075	1134	42.4	chaperone protein DnaJ
		I622_01085	768	40	16S ribosomal RNA methyltransferase RsmE
		I622_01115	396	34.1	diacylglycerol kinase
		I622_01135	768	36.6	recO, DNA repair protein RecO
		I622_01145	2067	37.3	glyS, glycyl-tRNA ligase subunit beta
		I622_01160	1881	37.5	DNA primase
		I622_01170	705	37.3	tRNA (adenine(22)-N(1))-methyltransferase
		I622_01185	1308	37.8	DEAD-box ATP-dependent RNA helicase CshB
		I622_01195	927	37.9	manganese-dependent inorganic pyrophosphatase
		I622_01225	708	36.9	Inner membrane protein YgaZ
		I622_01310	672	40.9	Carnitine transport permease protein OpuCD
		I622_01320	831	32.7	hypothetical protein
		I622_01390	1194	36.8	Multidrug efflux protein yfmO
		I622_01395	531	33.3	transcriptional regulator, PadR family protein
		I622_01415	1806	38.3	mutL, DNA mismatch repair protein
		I622_01420	2583	39.3	DNA mismatch repair protein MutS
		I622_01430	804	40.4	hypothetical protein
		I622_01435	498	38.8	Putative phosphinothricin acetyltransferase YwnH
		I622_01450	1245	37	competence damage-inducible protein A
		I622_01470	1287	36.4	putative zinc protease ymfH
		I622_01490	1542	38.6	sugar ABC transporter ATP-binding protein
		I622_01535	282	35.5	Cytochrome c biogenesis protein CcsA
		I622_01555	1419	40.5	6-phosphogluconate dehydrogenase
		I622_01570	1251	39.9	branched-chain alpha-keto acid dehydrogenase complex subunit E2
		I622_01575	984	42.4	branched-chain alpha-keto acid dehydrogenase E1 subunit
		I622_01590	1068	40.3	butyrate kinase
		I622_01600	1692	37.8	DNA repair protein
		I622_01610	825	38.8	Putative rRNA methyltransferase YqxC
		I622_01630	228	36.8	exodeoxyribonuclease VII small subunit
		I622_01640	855	37.1	bifunctional 5,10-methylene-tetrahydrofolate dehydrogenase/ 5,10-methylene-tetrahydrofolate cyclohydrolase
		I622_01645	387	34.6	nusB, transcription antitermination protein NusB
		I622_01655	1365	39.7	acetyl-CoA carboxylase biotin carboxylase subunit
		I622_01660	468	38.9	acetyl-CoA carboxylase, biotin carboxyl carrier protein
		I622_01665	558	37.6	elongation factor P
		I622_01670	1062	36.1	aminopeptidase YpdF
		I622_01675	966	37.3	hypothetical protein
		I622_01700	1089	37.9	gcvT, glycine cleavage system aminomethyltransferase T
		I622_01725	285	33	Type II secretion system protein G
		I622_01735	318	30.2	hypothetical protein
		I622_01790	270	37.8	rpsO, 30S ribosomal protein S15
		I622_01800	915	39.8	truB, tRNA pseudouridine synthase B
		I622_01835	468	39.5	ribosome maturation protein RimP
		I622_01885	1200	31.8	hypothetical protein
		I622_01950	369	38.8	HTH-type transcriptional regulator GlnR
		I622_01975	1677	37.9	glycerol-3-phosphate dehydrogenase
		I622_01985	1869	36.7	O-acetyltransferase
		I622_01995	1815	33.6	Internalin-I
		I622_02005	468	38.5	DNA topoisomerase IV subunit A
		I622_02020	597	39.7	membrane protein YgiH
		I622_02045	1392	37.6	hslU, ATP-dependent protease ATP-binding subunit HslU
		I622_02120	534	34.6	hypothetical protein
		I622_02125	216	34.7	Tyramine beta-hydroxylase
		I622_02130	396	33.8	HTH-type transcriptional regulator AnsR
		I622_02145	1248	37.7	proA, gamma-glutamyl phosphate reductase
		I622_02170	1647	38.3	alpha,alpha-phosphotrehalase
		I622_02230	1413	37.1	ATP-dependent RNA helicase
		I622_02255	1359	38	F-box/FBD/LRR-repeat protein
		I622_02290	1812	39.5	uvrC, excinuclease ABC subunit C
		I622_02320	882	40.6	ribonuclease HIII
		I622_02330	3201	40.5	membrane protein
		I622_02345	702	38.7	hypothetical protein
		I622_02350	2409	41.2	pheT, phenylalanyl-tRNA ligase subunit beta
		I622_02360	324	42.3	HTH-type transcriptional regulator YodB
		I622_02370	759	39	TrmH family RNA methyltransferase
		I622_02380	1014	38.3	N-acetylmuramoyl-L-alanine amidase
		I622_02445	711	38.5	cobalt-precorrin-2 C(20)-methyltransferase
		I622_02490	1122	43.1	cbiD, cobalt-precorrin-6A synthase
		I622_02510	495	40.6	hypothetical protein
		I622_02560	285	47	Ethanolamine utilization protein EutM
		I622_02595	1458	37.5	putative sensor histidine kinase pdtaS
		I622_02605	1140	38.3	iron-dependent alcohol dehydrogenase
		I622_02660	636	39.9	propanediol utilization phosphotransacylase
		I622_02720	747	42	cobalamin 5'-phosphate synthase
		I622_02750	1356	40.4	PduS protein
		I622_02795	348	31.6	MerR family transcriptional regulator
		I622_02915	405	44	PTS system transporter subunit IIB
		I622_02965	1992	32.9	hypothetical protein
		I622_02995	2859	33	hypothetical protein
		I622_03080	669	33.6	putative ABC transporter ATP-binding protein YclH
		I622_03085	1422	34.3	ABC transporter permease
		I622_03095	663	35.3	Regulatory protein VanRB
		I622_03125	1635	40.5	dihydrolipoamide acetyltransferase
		I622_03180	486	37	molybdopterin-guanine dinucleotide biosynthesis protein MobB
		I622_03195	672	38.4	molybdenum ABC transporter permease
		I622_03205	582	39.9	molybdopterin-guanine dinucleotide biosynthesis protein MobA
		I622_03215	1266	36.6	hypothetical protein
		I622_03245	1404	38.1	L-arabinose isomerase 2
		I622_03250	1029	36.1	LacI family transcriptional regulator
		I622_03260	210	35.7	hypothetical protein
		I622_03290	639	38.7	Transcriptional regulatory protein LiaR
		I622_03300	714	38	YvqF protein
		I622_03330	1194	38.9	glycine betaine ABC transporter (ATP-binding protein)
		I622_03360	234	34.2	hypothetical protein
		I622_03375	861	40.5	3-hydroxyisobutyrate dehydrogenase
		I622_03385	1719	38.6	phosphoenolpyruvate-protein phosphotransferase
		I622_03390	267	39.3	phosphocarrier protein HPr
		I622_03410	612	35.1	CAAX amino terminal membrane protease family protein
		I622_03420	480	37.7	methylated-DNA--protein-cysteine methyltransferase
		I622_03430	369	34.7	Tyrosine--tRNA ligase
		I622_03435	1416	37.6	cation transport protein
		I622_03445	768	39.8	putative membrane protein ykoY
		I622_03475	429	34.5	Putative phosphotransferase enzyme IIA component
		I622_03490	1053	38.1	Putative aminopeptidase yhfE
		I622_03540	1185	35.5	D-alanine esterification of lipoteichoic acid and wall teichoic acid
		I622_03550	1275	36.4	Protein dltD
		I622_03600	1227	40.3	U32 family peptidase
		I622_03630	846	33.1	hypothetical protein
		I622_03650	822	35.6	Capsid protein
		I622_03700	975	36.6	hypothetical protein
		I622_03785	723	39.6	ABC transporter
		I622_03790	921	37.6	pantothenate kinase
		I622_03795	840	34.8	UPF0703 protein ycgQ
		I622_03805	1572	38.4	ABC transporter ATP-binding protein
		I622_03810	1899	35.7	PRD/PTS system IIA 2 domain protein
		I622_03820	504	36.9	putative cryptic beta-glucosidase/phospho-beta-glucosidase
		I622_03875	1350	42.5	glutathione reductase
		I622_03885	675	39.4	hypothetical protein
		I622_03890	381	34.9	putative OsmC family protein
		I622_03980	279	41.2	Antitoxin EndoAI
		I622_04020	768	39.3	hypothetical protein
		I622_04100	1068	38.5	4-O-beta-D-mannosyl-D-glucose phosphorylase
		I622_04105	915	40.9	hypothetical protein
		I622_04110	1533	40.1	trehalose-6-phosphate hydrolase
		I622_04135	714	39.1	alpha/beta fold family hydrolase
		I622_04145	1113	40.4	ddl, D-alanyl-alanine synthetase A
		I622_04165	759	35.3	hypothetical protein
		I622_04185	772	37.8	glutamine ABC transporter
		I622_04214	671	37	Glutamine-binding periplasmic protein
		I622_04299	1962	37.2	fructose-1,6-bisphosphatase
		I622_04304	3648	42.2	pyruvate flavodoxin/ferredoxin oxidoreductase
		I622_04319	969	41.6	hypothetical protein
		I622_04414	807	38	Spermidine/putrescine transport system permease protein PotC
		I622_04424	1095	38.7	spermidine/putrescine ABC transporter ATP-binding protein
		I622_04439	474	30.6	hypothetical protein
		I622_04464	1461	40.2	Lysine-specific permease
		I622_04594	648	32.6	putative HTH-type transcriptional regulator YdhC
		I622_04599	753	31.5	hypothetical protein
		I622_04629	1299	34.7	hypothetical protein
		I622_04634	990	36.5	lipoyltransferase and lipoate-protein ligase
		I622_04659	960	40.3	Putative ring-cleaving dioxygenase mhqA
		I622_04694	837	39.8	putative hydrolase
		I622_04749	660	33.8	HTH-type transcriptional regulator ArcR
		I622_04779	1005	34.3	LacI family transcriptional regulator
		I622_04804	339	34.5	hypothetical protein
		I622_04819	1806	40.7	glucosamine--fructose-6-phosphate aminotransferase
		I622_04824	213	38.5	hypothetical protein
		I622_04919	876	38.4	flgL, flagellar hook-associated protein FlgL
		I622_04944	1404	39.4	Eukaryotic translation initiation factor 3 subunit E
		I622_05059	762	38.1	fliR, flagellar biosynthesis protein FliR
		I622_05069	768	39.3	fliP, flagellar biosynthesis protein FliP
		I622_05079	921	35.1	Motility gene repressor MogR
		I622_05099	609	34.6	hypothetical protein
		I622_05134	264	41.7	hypothetical protein
		I622_05149	816	41.2	phosphomethylpyrimidine kinase
		I622_05154	309	44	carboxymuconolactone decarboxylase family protein
		I622_05164	897	30.7	HTH-type transcriptional regulator rgg
		I622_05204	648	35.6	putative HTH-type transcriptional regulator YdhC
		I622_05209	2691	38.5	phage infection protein
		I622_05239	1821	37.4	sulfatase family protein
		I622_05254	1881	41.5	heavy metal-transporting ATPase
		I622_05299	417	39.8	Rrf2 family transcriptional regulator
		I622_05329	2031	34.1	transcription antiterminator
		I622_05369	279	28.7	hypothetical protein
		I622_05389	1143	37	protein kinase domain-containing protein
		I622_05429	1770	36.6	internalin
		I622_05539	1770	39.7	DAK2 domain-containing protein
		I622_05569	1173	34.6	UPF0118 membrane protein yubA
		I622_05624	1296	41	xanthine/uracil permease family protein
		I622_05629	1032	35.8	hypothetical protein
		I622_05654	1284	42.4	hisD, bifunctional histidinal dehydrogenase/ histidinol dehydrogenase
		I622_05689	1377	43.1	glutamate dehydrogenase
		I622_05699	1041	39.6	hypothetical protein
		I622_05714	1479	40.7	proton-dependent oligopeptide transporter
		I622_05759	1251	40.7	oxidoreductase
		I622_05789	1194	34.8	Putative penicillin-binding protein pbpX
		I622_05819	1356	46	hypothetical protein
		I622_05859	741	35.4	HTH-type transcriptional activator mt
		I622_05869	1662	39.8	putative sulfate transporter
		I622_05909	975	30.6	CRISPR-associated protein Cas1
		I622_05949	1431	38.2	Capsule biosynthesis protein CapA
		I622_05974	681	37.6	glutamine amidotransferase
		I622_06039	450	42.4	ribose 5-phosphate isomerase B
		I622_06049	225	32	UPF0291 protein
		I622_06109	366	42.3	heme-degrading monooxygenase IsdG
		I622_06144	378	32.8	hypothetical protein
		I622_06159	348	28.4	hypothetical protein
		I622_06194	1551	45.1	hydantoinase/oxoprolinase family protein
		I622_06229	756	35.6	hypothetical protein
		I622_06259	2037	39.9	penicillin-binding family protein
		I622_06269	1269	38.2	hypothetical protein
		I622_06289	1893	36.1	internalin B
		I622_06374	411	28.2	Putative 2'-O-methyl transferase
		I622_06384	1401	36.8	hypothetical protein
		I622_06456	1935	38.6	transcriptional antiterminator
		I622_06611	1443	38.3	glycosyl hydrolase, family 1 protein
		I622_06616	714	38.9	GntR family transcriptional regulator
		I622_06631	510	39.6	hypothetical protein
		I622_06636	1266	45.6	tat-translocated enzyme
		I622_06666	1686	36.1	chaperone HscA family protein
		I622_06711	996	42.8	dihydroxyacetone kinase
		I622_06741	1998	47.5	transketolase
		I622_06781	5337	35.5	internalin I
		I622_06811	681	32.9	hypothetical protein
		I622_06821	873	38	Rgg family transcriptional activator
		I622_06826	903	33.2	putative transcriptional regulator, Rgg/GadR/MutR family protein
		I622_06856	1416	42	glycosyl hydrolase family protein
		I622_06896	555	31.2	lipoprotein, putative
		I622_06936	1392	42.6	glycosyl hydrolase family protein
		I622_06951	1872	38.5	transcriptional antiterminator
		I622_07026	780	38.2	hypothetical protein
		I622_07061	843	37.2	ComE operon protein 3
		I622_07071	504	38.5	GNAT family acetyltransferase
		I622_07136	1461	40.7	glycosyl hydrolase family protein
		I622_07181	690	39.9	rplA, 50S ribosomal protein L1
		I622_07331	798	38.3	cobalt ABC transporter permease
		I622_07431	399	39.8	rpsH, 30S ribosomal protein S8
		I622_07551	1332	37.1	serine/threonine protein phosphatase family protein
		I622_07561	426	40.6	hypothetical protein
		I622_07566	411	39.2	hypothetical protein
		I622_07631	1398	40.8	deoxyguanosinetriphosphate triphosphohydrolase-like protein
		I622_07646	2016	45.4	transketolase
		I622_07796	1131	41.7	hypothetical protein
		I622_07976	1578	43.1	acetyl-coenzyme A synthetase
		I622_08056	1134	44.8	Glycerate kinase
		I622_08081	1209	41.9	drug-efflux transporter
		I622_08111	1284	40.3	seryl-tRNA ligase
		I622_08131	1722	40.1	putative ABC transporter ATP-binding protein YfiB
		I622_08136	1773	40	ABC transporter ATP-binding protein/permease
		I622_08161	1773	40	ATP-dependent DNA helicase RecQ
		I622_08171	531	41.6	RNase III inhibitor
		I622_08241	1854	38.3	Beta-glucoside-specific phosphotransferase enzyme IIA component
		I622_08286	2271	41.3	beta-glucosidase
		I622_08306	1467	40.6	catalase
		I622_08466	708	35.2	hypothetical protein
		I622_08481	1194	38.5	major facilitator family transporter protein
		I622_08611	1995	32.8	hypothetical protein
		I622_08651	981	32.6	HTH-type transcriptional activator RhaS
		I622_08671	360	31.7	rnpA, ribonuclease P
		I622_08711	1941	40.3	gyrB, DNA gyrase subunit B
		I622_08736	969	38.7	mevalonate kinase
		I622_08796	489	37	Fructose-specific phosphotransferase enzyme IIB component
		I622_08826	876	35.4	hypothetical protein
		I622_08836	630	33	multidrug ABC transporter
		I622_08851	765	31.1	hypothetical protein
		I622_08901	1386	37.2	putative transporter
		I622_08906	1905	39.3	agmatine deiminase
		I622_08911	942	41.1	amino acid kinase
		I622_08926	660	33.5	Protein DedA
		I622_08931	1227	38.6	arginine deiminase
		I622_08936	294	35.7	rpsF, 30S ribosomal protein S6
		I622_08976	1974	42.3	hypothetical protein
		I622_08996	1293	39.4	adenylosuccinate synthetase
		I622_09006	294	38.1	Virulence factor esxA
		I622_09011	3207	36.5	hypothetical protein
		I622_09016	516	38.8	hypothetical protein
		I622_09031	4497	38.7	FtsK/SpoIIIE family protein
		I622_09151	243	42.4	ATP synthase subunit c 2
		I622_09166	870	38.3	ATP synthase gamma chain
		I622_09171	1371	39.9	F0F1 ATP synthase subunit beta
		I622_09176	324	38.6	ATP synthase epsilon chain
		I622_09181	561	34.9	Solute carrier family 41 member 2
		I622_09246	1782	40.3	putative ABC transporter ATP-binding protein YknV
		I622_09271	696	36.5	Coagulation factor V light chain
		I622_09326	1137	35.6	hypothetical protein
		I622_09371	1509	42.7	inosine 5-monophosphate dehydrogenase
		I622_09386	1575	38.5	oligopeptide ABC transporter substrate-binding protein
		I622_09476	2340	39.9	DNA repair helicase family protein
		I622_09501	993	41.6	DNA polymerase III subunit delta'
		I622_09560	897	38.5	protein-tyrosine phosphatase
		I622_09600	744	41.1	3-oxoacyl-[acyl-carrier-protein] reductase FabG
		I622_09620	2049	40.6	ATP-dependent DNA helicase RecG
		I622_09630	663	40.3	putative L-serine dehydratase, beta chain
		I622_09635	1659	38.8	glycerone kinase family protein
		I622_09650	645	39.2	kinase
		I622_09675	1335	39	16S rRNA methyltransferase B
		I622_09685	2394	41.2	primosome assembly protein PriA
		I622_09695	204	35.3	rpoZ, DNA-directed RNA polymerase subunit omega
		I622_09705	876	39.3	hypothetical protein
		I622_09710	1713	41.4	fibronectin binding protein A
		I622_09730	915	44.9	dihydroorotate dehydrogenase 1B
		I622_09750	1281	41.5	pyrC, dihydroorotase
		I622_09755	912	40.7	pyrB, aspartate carbamoyltransferase catalytic subunit
		I622_09810	723	40.7	manganese ABC transporter ATP-binding protein
		I622_09845	702	38.9	deoD, purine nucleoside phosphorylase
		I622_09860	438	40.4	methionine sulfoxide reductase B
		I622_09865	534	39.9	methionine sulfoxide reductase A
		I622_09900	2640	42.7	pyruvate phosphate dikinase
		I622_09955	201	42.3	Cold shock protein CspD
		I622_09965	873	40.8	5'-3' exonuclease
		I622_10020	606	37	recU, Holliday junction-specific endonuclease
		I622_10045	1293	39.1	asnC, asparaginyl-tRNA ligase
		I622_10050	1182	37.3	aspartate aminotransferase
		I622_10055	585	34.4	hypothetical protein
		I622_10060	2787	37.9	bifunctional ATP-dependent DNA helicase/DNA polymerase III subunit epsilon
		I622_10080	474	36.9	bacteriocin transport accessory protein
		I622_10115	1107	41.5	FAD-binding oxidoreductase
		I622_10145	1644	41.2	malate dehydrogenase
		I622_10150	1008	39.5	UPF0214 protein yfeW
		I622_10160	1266	40.5	hypothetical protein
		I622_10190	1104	41.7	prephenate dehydrogenase
		I622_10205	1098	40	aroB, 3-dehydroquinate synthase
		I622_10225	714	40.2	ubiE, ubiquinone/menaquinone biosynthesis methyltransferase
		I622_10240	276	37.7	DNA-binding protein HU
		I622_10245	981	37.9	Putative tyrosine-protein phosphatase
		I622_10250	1017	40.1	gpsA, NAD(P)H-dependent glycerol-3-phosphate dehydrogenase
		I622_10255	1311	38.3	GTP-binding protein Der
		I622_10295	612	36.4	Riboflavin transporter FmnP
		I622_10390	816	38.2	ABC transporter permease
		I622_10405	660	34.1	hypothetical protein
		I622_10425	918	38.6	aryldialkylphosphatase
		I622_10470	432	35.2	hypothetical protein
		I622_10495	1722	43.3	acetolactate synthase large subunit
		I622_10525	582	39.7	leuD, isopropylmalate isomerase small subunit
		I622_10555	948	42	transcriptional repressor
		I622_10575	822	36.5	Mannose permease IID component
		I622_10580	819	40	N-acetylgalactosamine permease IIC component 1
		I622_10645	2658	41.5	alpha-mannosidase
		I622_10660	201	40.8	Cold shock-like protein CspLB
		I622_10690	1107	41.7	cysteine desulfurase IscS
		I622_10770	2256	38.5	penicillin-binding protein 2B
		I622_10790	1248	37.9	hypothetical protein
		I622_10850	450	42.9	hypothetical protein
		I622_10885	1056	36.8	putative membrane protein ylb
		I622_10915	1629	41.7	groEL, chaperonin GroEL
		I622_10920	285	38.6	groES, co-chaperonin GroES
		I622_10975	381	37.8	hypothetical protein
		I622_11050	933	39	fructose 1-phosphate kinase
		I622_11055	1350	38.6	PTS system galactitol-specific transporter subunit IIC
		I622_11175	462	31	putative N-acetyltransferase YvbK
		I622_11260	855	40.6	6-bisphosphate aldolase subunit GatY
		I622_11280	1458	33.1	transcriptional antiterminator
		I622_11295	474	39.9	GNAT family acetyltransferase
		I622_11327	237	35.9	Putative nitrogen fixation protein YutI
		I622_11432	696	37.6	DNA-binding two-component response regulator
		I622_11527	897	38.6	transcriptional regulator
		I622_11557	909	31.4	HTH-type transcriptional regulator rgg
		I622_11567	2382	41.1	ribonuclease R
		I622_11697	1731	39.7	phosphoglucomutase
		I622_11752	1212	39.1	PspC domain-containing protein
		I622_11767	1977	40	excinuclease ABC subunit B
		I622_11867	984	38.2	prfB, peptide chain release factor 2
		I622_11927	1125	37.5	N-acylamino acid racemase
		I622_12017	630	39.7	upp, uracil phosphoribosyltransferase
		I622_12022	1242	39.2	glyA, serine hydroxymethyltransferase
		I622_12037	852	38.8	N5-glutamine S-adenosyl-L-methionine-dependent methyltransferase
		I622_12122	1599	39.1	pyrG, CTP synthetase
		I622_12262	786	44	formate dehydrogenase accessory protein
		I622_12366	1902	39.1	Alkyl/aryl-sulfatase BDS1
		I622_12391	741	38.3	hypothetical protein
		I622_12461	564	35.5	TetR family transcriptional regulator
		I622_12516	261	29.9	Putative F-box protein
		I622_12521	1806	35.4	oligoendopeptidase F
		I622_12556	930	37.2	oligopeptide ABC transporter permease
		I622_12561	1677	35.8	Dipeptide-binding protein dppE
		I622_12571	996	36.7	tryptophanyl-tRNA ligase
		I622_12636	930	38.9	ferrochelatase
		I622_12671	540	31.7	putative membrane protein yhaJ
		I622_12696	354	34.7	hypothetical protein
		I622_12736	870	36.6	putative transporter yeaB
		I622_12761	870	38.3	shikimate 5-dehydrogenase
		I622_12801	870	39.5	ribosomal large subunit pseudouridine synthase D
		I622_12836	726	41.3	Arginine transport ATP-binding protein ArtM
		I622_12861	522	42	hypothetical protein
		I622_12911	3708	35	ATP-dependent helicase/nuclease subunit A
		I622_12961	912	39.9	Pseudouridine-5'-phosphate glycosidase
		I622_12971	702	40.7	ribosomal small subunit pseudouridine synthase A
		I622_13016	546	40.3	NADPH-dependent FMN reductase
		I622_13026	1953	38.1	hypothetical protein
		I622_13061	846	37.2	Putative phosphatase YkrA
		I622_13125	2076	41.7	ATP-dependent metalloprotease
		I622_13130	540	37	bifunctional protein TilS/HprT
		I622_13150	1590	42.3	putative membrane protein yabM
		I622_13205	1815	39.7	actin-assembly inducing protein
		I622_13275	882	41.3	ipk, 4-diphosphocytidyl-2-C-methyl-D-erythritol kinase
		I622_13300	774	40.2	deoxyribonuclease
		I622_13395	684	40.5	phosphoribosylformylglycinamidine synthase I
		I622_13410	1050	42	phosphoribosylaminoimidazole synthetase
		I622_13475	1431	38.4	gatB, aspartyl/glutamyl-tRNA amidotransferase subunit B
		I622_13505	510	34.7	ATP-dependent permease PDR11
		I622_13515	1980	33	ABC transporter permease
		I622_13540	1041	34.3	Sensor histidine kinase YvcQ
		I622_13580	1470	43.6	gltD, glutamate synthase subunit beta
		I622_13585	447	36	peroxide operon transcriptional regulator
		I622_13590	942	33.9	D-isomer specific 2-hydroxyacid dehydrogenase family protein
		I622_13605	528	39.4	hypothetical protein
		I622_13615	1089	38.1	A/G-specific adenine glycosylase
		I622_13640	903	36.3	Epimerase family protein
		I622_13685	1380	41.8	TrmA/RumA/YfjO family RNA methyltransferase
		I622_13760	309	39.5	Lichenan-specific phosphotransferase enzyme IIB component
		I622_13765	2679	37.6	sigma-54 interaction domain-containing protein
		I622_13775	774	34.1	Quinoprotein glucose dehydrogenase A
		I622_13795	966	40.1	LacI family transcriptional regulator
		I622_13800	3261	38.7	hypothetical protein
		I622_13852	387	37	hypothetical protein
		I622_13857	519	36.2	rimM, 16S rRNA-processing protein RimM
		I622_13867	390	40.8	hypothetical protein
		I622_13877	588	37.6	NAD(P)H dehydrogenase [quinone] 1
		I622_13892	207	37.2	hypothetical protein
		I622_13902	2730	38.1	cell wall surface anchor family protein
		I622_13967	393	35.9	hypothetical protein
		I622_14022	201	40.3	rpmI, 50S ribosomal protein L35
		I622_14057	606	34.5	hypothetical protein
		I622_14062	1446	33.3	internalin
		I622_14102	819	37.5	hypothetical protein
		I622_14137	1488	39.4	monovalent cation/H+ antiporter subunit D
		I622_14177	315	38.7	PTS system cellobiose-specific transporter subunit IIB
		I622_14217	1497	39.2	lysS, lysyl-tRNA ligase
		I622_14283	971	46	putative colicin activity protein
		I622_14303	523	55.6	MbkB

## Sheet: J2003 VS SHL013
Strain specific genes in FSL J2-003 compared to SHL013 (subgroup IIa)
Locus tag	Length	GC%	Annotation
LmonocytFSL_020200019325	480	32.3	hypothetical protein
LmonocytFSL_020200019300	284	38.7	D-alanine--poly(phosphoribitol) ligase subunit 1
LmonocytFSL_020200019285	480	40	hypothetical protein
LmonocytFSL_020200019280	480	40	acylase
LmonocytFSL_020200019238	350	38	hypothetical protein
LmonocytFSL_020200019228	297	43.4	fabG, 3-ketoacyl-(acyl-carrier-protein) reductase
LmonocytFSL_020200019223	271	38.4	phosphodiesterase
LmonocytFSL_020200019173	232	38.4	hypothetical protein
LmonocytFSL_020200019143	444	35.1	hypothetical protein
LmonocytFSL_020200019133	438	42.5	elongation factor G
LmonocytFSL_020200019128	600	41.7	transmembrane protein
LmonocytFSL_020200019121	389	42.4	rod shape-determining protein MreB
LmonocytFSL_020200019101	297	34.3	hypothetical protein
LmonocytFSL_020200019091	278	39.2	pts system mannose-specific eiiab component (eiiab-man)
LmonocytFSL_020200019086	401	37.4	phage integrase family site specific recombinase
LmonocytFSL_020200019081	600	39.3	glycine dehydrogenase subunit 2
LmonocytFSL_020200019061	352	38.6	tRNA CCA-pyrophosphorylase
LmonocytFSL_020200019056	581	37.5	Hypothetical transport protein
LmonocytFSL_020200019036	600	40.8	hypothetical protein
LmonocytFSL_020200019026	600	37	internalin D
LmonocytFSL_020200019021	216	36.6	membrane-associated zinc metalloprotease, putative
LmonocytFSL_020200018981	216	42.6	hypothetical protein
LmonocytFSL_020200018966	660	38	DNA-directed RNA polymerase subunit alpha
LmonocytFSL_020200018946	218	38.5	bifunctional preprotein translocase subunit SecD/SecF
LmonocytFSL_020200018941	660	38.6	peptidoglycan linked protein (LPXTG)
LmonocytFSL_020200018936	277	37.9	branched-chain amino acid aminotransferase
LmonocytFSL_020200018891	636	39.5	hypothetical protein
LmonocytFSL_020200018866	373	42.9	hypothetical protein
LmonocytFSL_020200018856	222	32	transcriptional regulator (NifA/NtrC family) protein
LmonocytFSL_020200018851	243	32.9	acyl-carrier protein phosphodiesterase
LmonocytFSL_020200018836	546	37.7	hypothetical protein
LmonocytFSL_020200018811	703	41.7	ATP-dependent protease
LmonocytFSL_020200018781	291	41.9	acetyl-CoA carboxylase subunit beta
LmonocytFSL_020200018746	780	36.2	chromosome segregation protein SMC
LmonocytFSL_020200018741	234	32.5	ispD, 2-C-methyl-D-erythritol 4-phosphate cytidylyltransferase
LmonocytFSL_020200018726	482	35.1	hypothetical protein
LmonocytFSL_020200018711	249	40.2	acetate kinase
LmonocytFSL_020200018701	351	41	hypothetical protein
LmonocytFSL_020200018696	358	38.8	hypothetical protein
LmonocytFSL_020200018676	640	36.7	thermostable carboxypeptidase 1 (Carboxypeptidase Taq)
LmonocytFSL_020200018666	780	39.1	hypothetical protein
LmonocytFSL_020200018661	210	42.4	triosephosphate isomerase
LmonocytFSL_020200018631	344	40.7	amino acid permease family protein
LmonocytFSL_020200018611	641	31	hypothetical protein
LmonocytFSL_020200018601	660	38	hypothetical protein
LmonocytFSL_020200018546	351	43.6	peptidoglycan lytic protein P45
LmonocytFSL_020200018541	213	39.4	hypothetical protein
LmonocytFSL_020200018481	285	36.1	prephenate dehydratase
LmonocytFSL_020200018476	301	39.5	hypothetical protein
LmonocytFSL_020200018431	472	37.7	aspartate kinase I
LmonocytFSL_020200018426	958	38.4	pyruvate carboxylase
LmonocytFSL_020200018386	330	34.5	SMI1 / KNR4 family protein
LmonocytFSL_020200018341	343	34.7	oligopeptide transport system permease protein OppC
LmonocytFSL_020200018316	256	32	transcriptional activator, putative
LmonocytFSL_020200018261	1020	41.3	recombination and DNA strand exchange inhibitor protein
LmonocytFSL_020200018216	303	42.9	sodium-dependent transporter
LmonocytFSL_020200018171	385	40.8	cobyrinic acid a,c-diamide synthase
LmonocytFSL_020200018156	289	35.3	rod shape-determining protein MreC
LmonocytFSL_020200018086	254	41.3	tgt, queuine tRNA-ribosyltransferase
LmonocytFSL_020200018071	265	36.2	hypothetical protein
LmonocytFSL_020200018011	1080	41.8	autolysin, amidase
LmonocytFSL_020200017991	283	38.2	hypothetical protein
LmonocytFSL_020200017946	361	42.1	hypothetical protein
LmonocytFSL_020200017784	272	41.5	prolyl-tRNA synthetase
LmonocytFSL_020200017777	225	38.2	hypothetical protein
LmonocytFSL_020200017767	374	36.4	hypothetical protein
LmonocytFSL_020200017727	1140	41.1	hypothetical protein
LmonocytFSL_020200017687	808	38.5	bifunctional preprotein translocase subunit SecD/SecF
LmonocytFSL_020200017642	464	38.4	GTP-binding elongation factor
LmonocytFSL_020200017622	888	44.1	hypothetical protein
LmonocytFSL_020200017607	298	44	putative secreted protein
LmonocytFSL_020200017542	376	37	hypothetical protein
LmonocytFSL_020200017472	327	41.3	aminopeptidase
LmonocytFSL_020200017462	218	34.9	methionine aminopeptidase
LmonocytFSL_020200017442	264	40.2	hypothetical protein
LmonocytFSL_020200017422	261	39.1	pyruvate carboxylase
LmonocytFSL_020200017387	462	34.6	hypothetical protein
LmonocytFSL_020200017362	672	44.5	dipeptidase PepV
LmonocytFSL_020200017347	477	40	DNA repair protein RadA
LmonocytFSL_020200017342	699	36.9	endopeptidase Clp ATP-binding chain C
LmonocytFSL_020200017222	535	43.4	hypothetical protein
LmonocytFSL_020200017197	288	37.8	hypothetical protein
LmonocytFSL_020200017177	286	41.3	hypothetical protein
LmonocytFSL_020200017082	323	36.5	GTP-binding protein YqeH
LmonocytFSL_020200017077	539	39.5	hypothetical protein
LmonocytFSL_020200017057	383	33.4	hypothetical protein
LmonocytFSL_020200017042	526	39	hypothetical protein
LmonocytFSL_020200017032	372	40.3	eutD, phosphotransacetylase
LmonocytFSL_020200017012	249	27.3	type II restriction enzyme, methylase subunit
LmonocytFSL_020200017002	260	35.8	putative lipid kinase
LmonocytFSL_020200016992	254	37.4	hypothetical protein
LmonocytFSL_020200016982	545	39.6	hypothetical protein
LmonocytFSL_020200016977	316	36.7	pyrophosphatase
LmonocytFSL_020200016932	452	42	oligopeptide ABC transporter (ATP-binding protein)
LmonocytFSL_020200016912	911	38	preprotein translocase subunit SecA
LmonocytFSL_020200016907	228	40.4	hypothetical protein
LmonocytFSL_020200016852	250	42.4	hypothetical protein
LmonocytFSL_020200016837	291	39.2	queA, S-adenosylmethionine:tRNA ribosyltransferase-isomerase
LmonocytFSL_020200016782	200	36	hypothetical protein
LmonocytFSL_020200016777	282	38.3	hypothetical protein
LmonocytFSL_020200016727	1560	42.9	putative tape-measure
LmonocytFSL_020200016687	561	40.3	phosphodiesterase
LmonocytFSL_020200016662	350	38.3	ketol-acid reductoisomerase
LmonocytFSL_020200016652	1560	35.5	hypothetical protein
LmonocytFSL_020200016590	449	45	ulaA, ascorbate-specific PTS system enzyme IIC
LmonocytFSL_020200016570	318	38.7	hypothetical protein
LmonocytFSL_020200016550	397	36	hypothetical protein
LmonocytFSL_020200016490	520	41.9	phosphopyruvate hydratase
LmonocytFSL_020200016455	297	34.7	hypothetical protein
LmonocytFSL_020200016450	484	29.8	restriction enzyme methylase subunit
LmonocytFSL_020200016380	352	33.8	hypothetical protein
LmonocytFSL_020200016300	470	41.9	phosphoglyceromutase
LmonocytFSL_020200016290	468	39.7	pgk, phosphoglycerate kinase
LmonocytFSL_020200016183	297	38.4	aspartate aminotransferase
LmonocytFSL_020200016103	285	38.6	hypothetical protein
LmonocytFSL_020200016078	655	41.2	formyl-tetrahydrofolate synthetase
LmonocytFSL_020200016013	433	36.5	hypothetical protein
LmonocytFSL_020200015998	263	39.2	leuS, leucyl-tRNA synthetase
LmonocytFSL_020200015928	526	43.7	pyruvate oxidase
LmonocytFSL_020200015893	276	33.7	hypothetical protein
LmonocytFSL_020200015863	745	37.4	hypothetical protein
LmonocytFSL_020200015848	245	31	gp28
LmonocytFSL_020200015843	498	34.3	hypothetical protein
LmonocytFSL_020200015838	519	29.5	hypothetical protein
LmonocytFSL_020200015833	275	41.1	hypothetical protein
LmonocytFSL_020200015788	316	39.2	hypothetical protein
LmonocytFSL_020200015783	305	34.8	hypothetical protein
LmonocytFSL_020200015768	248	40.3	tetrapyrrole methylase family protein
LmonocytFSL_020200015723	261	42.1	hisZ, ATP phosphoribosyltransferase regulatory subunit
LmonocytFSL_020200015608	245	36.3	acyl-carrier-protein S-malonyltransferase
LmonocytFSL_020200015458	401	36.4	hypothetical protein
LmonocytFSL_020200015448	303	31	hypothetical protein
LmonocytFSL_020200015338	2100	39.4	putative tape-measure
LmonocytFSL_020200015318	544	38.2	hypothetical protein
LmonocytFSL_020200015293	233	42.5	glycerol uptake facilitator protein
LmonocytFSL_020200015223	611	36	hypothetical protein
LmonocytFSL_020200015058	612	26	hypothetical protein
LmonocytFSL_020200014948	399	30.6	hypothetical protein
LmonocytFSL_020200014943	833	33.6	peptidoglycan binding protein
LmonocytFSL_020200014893	927	39.2	uvrA, excinuclease ABC subunit
LmonocytFSL_020200014883	543	39.6	threonyl-tRNA synthetase
LmonocytFSL_020200014833	543	35.7	maltose phosphorylase
LmonocytFSL_020200014803	247	40.1	hypothetical protein
LmonocytFSL_020200014783	310	41	prfC, peptide chain release factor 3
LmonocytFSL_020200014738	315	27.6	hypothetical protein
LmonocytFSL_020200014723	738	37.8	hypothetical protein
LmonocytFSL_020200014668	726	39.3	hypothetical protein
LmonocytFSL_020200014558	325	37.2	asparaginase
LmonocytFSL_020200014478	641	42.7	diol dehydratase-reactivating factor large subunit
LmonocytFSL_020200014398	202	30.2	hypothetical protein
LmonocytFSL_020200014383	312	32.1	peptidoglycan binding protein
LmonocytFSL_020200014373	208	33.7	hydroxymethylglutaryl-CoA synthase
LmonocytFSL_020200014133	380	39.7	drug resistance transporter, EmrB/QacA family protein
LmonocytFSL_020200014128	282	30.1	crispr-associated cxxc_cxxc protein Cst1
LmonocytFSL_020200014108	452	38.1	metal dependent phosphohydrolase
LmonocytFSL_020200014063	450	35.8	hypothetical protein
LmonocytFSL_020200013908	233	44.2	rplB, 50S ribosomal protein L2
LmonocytFSL_020200013883	250	34.8	hypothetical protein
LmonocytFSL_020200013808	221	38	hypothetical protein
LmonocytFSL_020200013653	231	40.3	panB, 3-methyl-2-oxobutanoate hydroxymethyltransferase
LmonocytFSL_020200013648	316	33.6	hypothetical protein
LmonocytFSL_020200013608	413	33.4	oxidoreductase
LmonocytFSL_020200013573	276	38.4	hypothetical protein
LmonocytFSL_020200013558	221	42.1	HTH-type transcriptional regulator gltC
LmonocytFSL_020200013518	399	30.6	crispr-associated protein Cas6
LmonocytFSL_020200013488	811	28.1	type II restriction enzyme, methylase subunit
LmonocytFSL_020200013218	1500	39.1	transcription-repair coupling factor
LmonocytFSL_020200013108	333	31.2	hypothetical protein
LmonocytFSL_020200012596	565	39.3	hypothetical protein
LmonocytFSL_020200012571	622	37.9	aldehyde dehydrogenase family protein
LmonocytFSL_020200012566	389	40.1	gp10
LmonocytFSL_020200012561	408	34.6	gp11
LmonocytFSL_020200012556	435	44.4	major tail shaft protein
LmonocytFSL_020200012551	240	38.8	gp13
LmonocytFSL_020200012546	423	31.4	gp14
LmonocytFSL_020200012541	606	34.8	gp15
LmonocytFSL_020200012536	707	37.1	putative tape-measure
LmonocytFSL_020200012501	205	39	transcriptional regulator, TetR family protein
LmonocytFSL_020200012451	852	39.6	Na+/H+ antiporter
LmonocytFSL_020200012416	918	33.6	hypothetical protein
LmonocytFSL_020200012351	207	41.5	hypothetical protein
LmonocytFSL_020200012171	389	37.5	internalin H
LmonocytFSL_020200012151	249	36.5	hypothetical protein
LmonocytFSL_020200012121	363	43.8	multidrug resistance protein
LmonocytFSL_020200012046	220	38.6	hypothetical protein
LmonocytFSL_020200011916	360	43.1	drug-export protein
LmonocytFSL_020200011861	342	37.7	hypothetical protein
LmonocytFSL_020200011716	460	39.3	NADH oxidase
LmonocytFSL_020200011711	320	41.9	pyridine nucleotide-disulfide oxidoreductase family protein
LmonocytFSL_020200011666	299	36.8	rod shape-determining protein MreB
LmonocytFSL_020200011304	260	36.5	hypothetical protein
LmonocytFSL_020200011274	341	40.2	hypothetical protein
LmonocytFSL_020200011129	468	38.2	MATE efflux family protein
LmonocytFSL_020200011042	645	40.2	hypothetical protein
LmonocytFSL_020200010825	306	19.9	hypothetical protein
LmonocytFSL_020200010820	330	26.4	hypothetical protein
LmonocytFSL_020200010740	391	37.6	hrcA, heat-inducible transcription repressor
LmonocytFSL_020200010620	304	40.8	hypothetical protein
LmonocytFSL_020200010550	351	38.2	hypothetical protein
LmonocytFSL_020200010390	402	37.8	ABC transporter spermidine/putrescine binding protein
LmonocytFSL_020200010360	270	38.9	hypothetical protein
LmonocytFSL_020200010125	234	40.6	flagellar biosynthesis regulator FlhF
LmonocytFSL_020200010045	963	39.8	hypothetical protein
LmonocytFSL_020200009940	485	43.1	carB, carbamoyl phosphate synthase large subunit
LmonocytFSL_020200009910	651	38.6	transketolase
LmonocytFSL_020200009875	247	38.1	quinolinate synthetase
LmonocytFSL_020200009860	450	30.4	hypothetical protein
LmonocytFSL_020200009783	226	35.4	HAD superfamily hydrolase
LmonocytFSL_020200009523	315	40	hypothetical protein
LmonocytFSL_020200009478	630	41.9	hypothetical protein
LmonocytFSL_020200009338	210	41.4	protoporphyrinogen oxidase
LmonocytFSL_020200009293	336	35.4	serine phosphatase RsbU
LmonocytFSL_020200009250	474	45.1	hypothetical protein
LmonocytFSL_020200009155	729	42.7	glycine betaine transporter BetL
LmonocytFSL_020200008995	264	42.4	ABC transporter, permease protein, putative
LmonocytFSL_020200008910	225	31.6	hypothetical protein
LmonocytFSL_020200008745	475	34.1	hypothetical protein
LmonocytFSL_020200008690	675	35.1	hypothetical protein
LmonocytFSL_020200008605	306	37.9	glycosy hydrolase family protein
LmonocytFSL_020200008500	234	39.3	hypothetical protein
LmonocytFSL_020200008375	360	40.3	bifunctional homocysteine S-methyltransferase/5,10-methylenetetrahydrofolate reductase protein
LmonocytFSL_020200008245	696	35.9	hypothetical protein
LmonocytFSL_020200008240	342	38.9	mraY, phospho-N-acetylmuramoyl-pentapeptide- transferase
LmonocytFSL_020200008170	257	40.5	hypothetical protein
LmonocytFSL_020200008060	431	40.4	peptidoglycan binding protein
LmonocytFSL_020200007885	300	42.7	hypothetical protein
LmonocytFSL_020200007840	290	38.3	hypothetical protein
LmonocytFSL_020200007805	299	36.8	cysS, cysteinyl-tRNA synthetase
LmonocytFSL_020200007710	213	33.8	hypothetical protein
LmonocytFSL_020200007635	217	40.1	phytoene dehydrogenase
LmonocytFSL_020200007385	917	37.2	putative terminase large subunit from bacteriophage A118
LmonocytFSL_020200007380	1770	38	putative portal protein
LmonocytFSL_020200007375	1140	39	gp4
LmonocytFSL_020200007370	570	41.8	putative scaffolding protein
LmonocytFSL_020200007350	396	39.4	gp8
LmonocytFSL_020200007345	275	34.9	gp9
LmonocytFSL_020200006990	333	32.1	amidase
LmonocytFSL_020200006825	219	40.2	hypothetical protein
LmonocytFSL_020200006785	791	38.6	putative tape-measure
LmonocytFSL_020200006780	819	36.9	gp17
LmonocytFSL_020200006775	1026	34.2	gp18
LmonocytFSL_020200006770	1029	35.6	gp19
LmonocytFSL_020200006755	318	35.5	gp21
LmonocytFSL_020200006745	366	34.4	gp23
LmonocytFSL_020200006740	282	41.5	holin
LmonocytFSL_020200006735	735	38.2	L-alanoyl-D-glutamate peptidase
LmonocytFSL_020200006625	634	36.9	bifunctional glutamate--cysteine ligase/glutathione synthetase
LmonocytFSL_020200006500	328	31.1	sensor protein ResE
LmonocytFSL_020200006295	356	37.6	metallo-beta-lactamase family protein
LmonocytFSL_020200006290	317	30	hypothetical protein
LmonocytFSL_020200005855	231	41.6	ATP-dependent dsDNA exonuclease SbcC
LmonocytFSL_020200005765	300	31	hypothetical protein
LmonocytFSL_020200005755	252	36.9	hypothetical protein
LmonocytFSL_020200005745	831	31.6	hypothetical protein
LmonocytFSL_020200005640	276	41.7	L-aspartate oxidase
LmonocytFSL_020200005595	2409	40.7	monovalent cation/H+ antiporter subunit A
LmonocytFSL_020200005570	211	37	hypothetical protein
LmonocytFSL_020200005535	349	37.2	hypothetical protein
LmonocytFSL_020200005485	454	42.5	phosphoribosylformylglycinamidine synthase II
LmonocytFSL_020200005430	392	38	UDP-N-acetylglucosamine 1-carboxyvinyltransferase
LmonocytFSL_020200005370	1080	44.7	hypothetical protein
LmonocytFSL_020200005315	201	36.8	hypothetical protein
LmonocytFSL_020200005195	358	39.4	phosphoribosyl pyrophosphate synthetase
LmonocytFSL_020200004935	357	38.9	hypothetical protein
LmonocytFSL_020200004875	492	35.2	hemE, uroporphyrinogen decarboxylase
LmonocytFSL_020200004595	255	40.4	hypothetical protein
LmonocytFSL_020200004455	210	42.9	hypothetical protein
LmonocytFSL_020200004450	453	40	D-tyrosyl-tRNA(Tyr) deacylase
LmonocytFSL_020200004345	204	29.4	hypothetical protein
LmonocytFSL_020200004340	234	30.8	hypothetical protein
LmonocytFSL_020200004335	234	34.6	hypothetical protein
LmonocytFSL_020200004330	546	32.1	gp29
LmonocytFSL_020200004320	222	35.1	hypothetical protein
LmonocytFSL_020200004020	246	34.1	ATP synthase F1, delta subunit, putative
LmonocytFSL_020200003735	210	27.6	hypothetical protein
LmonocytFSL_020200003730	309	30.4	hypothetical protein
LmonocytFSL_020200003590	280	38.2	hypothetical protein
LmonocytFSL_020200003450	384	37	hypothetical protein
LmonocytFSL_020200003350	306	29.7	hypothetical protein
LmonocytFSL_020200003048	333	34.2	hypothetical protein
LmonocytFSL_020200003043	534	35.8	glutamyl endopeptidase precursor
LmonocytFSL_020200002988	203	38.4	hypothetical protein
LmonocytFSL_020200002983	356	38.8	two-component response regulator DegU
LmonocytFSL_020200002633	852	39.7	hypothetical protein
LmonocytFSL_020200002404	769	40.2	tRNA uridine 5-carboxymethylaminomethyl modification enzyme GidA
LmonocytFSL_020200002389	741	27.9	hypothetical protein
LmonocytFSL_020200002099	487	41.1	alcohol dehydrogenase, zinc-dependent
LmonocytFSL_020200001529	390	41.8	allantoate amidohydrolase
LmonocytFSL_020200001407	1131	30.1	integrase (phage-related protein)
LmonocytFSL_020200001402	651	32	hypothetical protein
LmonocytFSL_020200001392	477	30.4	hypothetical protein
LmonocytFSL_020200001387	204	34.8	Hypothetical transcription regulator
LmonocytFSL_020200001377	774	34.2	antirepressor, putative
LmonocytFSL_020200001372	525	37.5	hypothetical protein
LmonocytFSL_020200001367	237	36.3	hypothetical protein
LmonocytFSL_020200001352	804	34.6	hypothetical protein
LmonocytFSL_020200001342	315	34.6	hypothetical protein
LmonocytFSL_020200001337	912	34.2	RecT protein
LmonocytFSL_020200001332	912	37.5	hypothetical protein
LmonocytFSL_020200001327	813	37.3	hypothetical protein
LmonocytFSL_020200001322	597	37.9	hypothetical protein
LmonocytFSL_020200001312	444	39.9	hypothetical protein
LmonocytFSL_020200001307	471	32.7	hypothetical protein
LmonocytFSL_020200001302	462	34	hypothetical protein
LmonocytFSL_020200001292	201	37.3	hypothetical protein
LmonocytFSL_020200001287	483	38.7	hypothetical protein
LmonocytFSL_020200001277	276	36.2	hypothetical protein
LmonocytFSL_020200001272	384	34.4	hypothetical protein
LmonocytFSL_020200001257	435	34.5	gp66
LmonocytFSL_020200001252	564	28.4	hypothetical protein
LmonocytFSL_020200001247	372	35.5	hypothetical protein
LmonocytFSL_020200001232	801	37.8	hypothetical protein
LmonocytFSL_020200001122	353	38.2	hypothetical protein
LmonocytFSL_020200000992	512	40	sugar hydrolase
LmonocytFSL_020200000865	246	30.5	hypothetical protein
LmonocytFSL_020200000790	2910	30.6	hypothetical protein
LmonocytFSL_020200000785	390	32.6	hypothetical protein
LmonocytFSL_020200000700	210	40.5	hypothetical protein
LmonocytFSL_020200000650	306	32.7	hypothetical protein
LmonocytFSL_020200000645	953	37.3	hypothetical protein
LmonocytFSL_020200000375	231	42.4	hypothetical protein

## Sheet: EGDe VS SLCC2372
Strain specific genes in EGDe (1/2a) compared to SLCC2372 (1/2c)
Locus tag	Length	GC%	Annotation
lmo0011	972	40	hypthetical protein
lmo0072	204	34.8	hypthetical protein
lmo0082	327	31.8	hypthetical protein
lmo0340	219	39.7	hypthetical protein
lmo0378	447	27.1	hypthetical protein
lmo0464	267	34.8	hypthetical protein
lmo0465	237	32.5	hypthetical protein
lmo0468	306	31	hypthetical protein
lmo0475	253	29.2	hypthetical protein
lmo0748	288	31.9	hypthetical protein
lmo0890	357	38.1	rsbS
lmo1097	1203	33.8	hypthetical protein
lmo1098	231	29.9	hypthetical protein
lmo1099	420	31.9	hypthetical protein
lmo1100	2124	34.2	cadA, cadmium resistance protein
lmo1101	501	29.1	hypthetical protein
lmo1102	336	28	hypthetical protein
lmo1103	918	34.1	hypthetical protein
lmo1104	1011	40.5	hypthetical protein
lmo1105	2160	38.9	hypthetical protein
lmo1106	2451	38.4	hypthetical protein
lmo1107	396	37.6	hypthetical protein
lmo1108	501	39.5	hypthetical protein
lmo1109	222	40.5	hypthetical protein
lmo1110	291	37.8	hypthetical protein
lmo1111	1185	39.5	hypthetical protein
lmo1112	1401	38.5	hypthetical protein
lmo1113	375	39.5	hypthetical protein
lmo1114	315	36.5	hypthetical protein
lmo1115	2589	35.2	hypthetical protein
lmo1198	1032	41.9	cbiG, cobalamin biosynthesis protein CbiG
lmo1380	282	35.5	hypthetical protein
lmo1659	207	36.2	hypthetical protein
lmo1944	225	35.6	hypthetical protein
lmo2045	387	31.5	hypthetical protein
lmo2257	345	30.4	hypthetical protein
lmo2271	234	28.6	hypthetical protein
lmo2272	210	33.8	hypthetical protein
lmo2273	378	33.1	gp30
lmo2274	351	31.9	gp29
lmo2275	450	31.1	gp28
lmo2276	498	34.3	hypthetical protein
lmo2277	552	29.2	hypthetical protein
lmo2278	846	39	lysA, L-alanoyl-D-glutamate peptidase
lmo2279	282	41.5	holin
lmo2280	366	34.7	gp23
lmo2282	318	33.3	gp21
lmo2283	1074	37.2	gp20
lmo2284	1029	35.6	gp19
lmo2285	1026	34.3	gp18
lmo2286	819	37.4	gp17
lmo2287	5364	39.9	tape-measure
lmo2288	606	34.8	gp15
lmo2289	423	31.4	gp14
lmo2292	408	34.6	gp11
lmo2293	339	40.4	gp10
lmo2294	363	35.8	gp9
lmo2295	396	40.9	gp8
lmo2296	1002	41.3	hypthetical protein
lmo2297	591	38.1	scaffolding protein
lmo2298	1140	39.8	gp4
lmo2299	1761	38	portal protein
lmo2300	1332	37.2	terminase large subunit from bacteriophage A118
lmo2301	795	35.7	hypthetical protein
lmo2302	540	28.1	hypthetical protein
lmo2303	435	34.5	gp66
lmo2305	384	34.4	hypthetical protein
lmo2306	405	36.8	hypthetical protein
lmo2308	483	38.7	hypthetical protein
lmo2311	462	34	hypthetical protein
lmo2312	471	32.7	hypthetical protein
lmo2313	444	39.9	hypthetical protein
lmo2315	597	38	hypthetical protein
lmo2316	813	37.3	hypthetical protein
lmo2317	975	37.3	hypthetical protein
lmo2318	699	36.8	hypthetical protein
lmo2319	477	36.3	hypthetical protein
lmo2322	216	34.7	gp44
lmo2323	534	37.5	hypthetical protein
lmo2324	777	33.1	hypthetical protein
lmo2325	276	34.4	hypthetical protein
lmo2326	282	31.6	hypthetical protein
lmo2327	285	32.3	hypthetical protein
lmo2328	243	33.7	hypthetical protein
lmo2329	477	33.5	hypthetical protein
lmo2330	702	31.2	hypthetical protein
lmo2331	681	30.1	hypthetical protein
lmo2364	240	37.9	hypthetical protein
lmo2711	321	43.9	hypthetical protein
lmo2841	423	36.6	hypthetical protein

## Sheet: SLCC2372 VS EGDe
Strain specific genes in SLCC2372 (1/2c) compared to EGDe (1/2a)
Locus tag	Length	GC%	Annotation
LMOSLCC2372_0143	288	28.1	hypothetical protein
LMOSLCC2372_0310	276	31.2	hypothetical protein
LMOSLCC2372_0607	549	41.5	BioY family protein
LMOSLCC2372_0847	1638	39.4	ABC transporter ATP-binding protein/permease
LMOSLCC2372_1237	1155	32.4	phage integrase family protein
LMOSLCC2372_1239	237	32.1	hypothetical protein
LMOSLCC2372_1240	570	35.8	hypothetical protein
LMOSLCC2372_1241	465	29	hypothetical protein
LMOSLCC2372_1242	324	35.2	HTH domain-containing protein
LMOSLCC2372_1243	324	33	hypothetical protein
LMOSLCC2372_1244	204	35.3	hypothetical protein
LMOSLCC2372_1245	243	37.9	hypothetical protein
LMOSLCC2372_1248	291	32	hypothetical protein
LMOSLCC2372_1249	276	35.9	hypothetical protein
LMOSLCC2372_1250	444	30.6	hypothetical protein
LMOSLCC2372_1251	309	30.4	hypothetical protein
LMOSLCC2372_1252	564	39.4	hypothetical protein
LMOSLCC2372_1253	513	31.8	hypothetical protein
LMOSLCC2372_1254	630	30.8	hypothetical protein
LMOSLCC2372_1257	402	35.8	hypothetical protein
LMOSLCC2372_1259	201	35.8	hypothetical protein
LMOSLCC2372_1260	612	30.9	hypothetical protein
LMOSLCC2372_1261	234	31.2	hypothetical protein
LMOSLCC2372_1262	771	30.9	hypothetical protein
LMOSLCC2372_1263	636	32.1	hypothetical protein
LMOSLCC2372_1264	1689	32.5	phage DNA polymerase
LMOSLCC2372_1265	1806	35	phage primase
LMOSLCC2372_1266	594	36.4	hypothetical protein
LMOSLCC2372_1268	228	28.5	hypothetical protein
LMOSLCC2372_1269	426	34.7	transcriptional regulator
LMOSLCC2372_1270	744	34.4	hypothetical protein
LMOSLCC2372_1271	327	34.3	hypothetical protein
LMOSLCC2372_1272	315	35.6	hypothetical protein
LMOSLCC2372_1273	357	32.2	hypothetical protein
LMOSLCC2372_1274	1644	36.1	phage terminase, large subunit
LMOSLCC2372_1275	390	35.1	hypothetical protein
LMOSLCC2372_1276	1131	33.6	phage portal family protein
LMOSLCC2372_1277	717	36.8	clpP, ClpP protease family protein
LMOSLCC2372_1278	1152	36.3	hypothetical protein
LMOSLCC2372_1280	300	33.7	hypothetical protein
LMOSLCC2372_1281	366	34.4	hypothetical protein
LMOSLCC2372_1282	402	36.8	hypothetical protein
LMOSLCC2372_1283	384	33.1	hypothetical protein
LMOSLCC2372_1284	588	37.9	phage major tail protein
LMOSLCC2372_1285	333	28.2	hypothetical protein
LMOSLCC2372_1287	4932	38	phage tail tape measure protein
LMOSLCC2372_1288	1650	36.1	phage tail component, N-terminal
LMOSLCC2372_1289	2295	36.8	phage minor structural protein
LMOSLCC2372_1290	1098	38.3	phage minor structural protein
LMOSLCC2372_1292	258	38	holin, phage phi LC3
LMOSLCC2372_1293	843	39.3	L-alanyl-D-glutamate peptidase
LMOSLCC2372_1295	207	33.3	hypothetical protein
LMOSLCC2372_1297	234	27.4	hypothetical protein
LMOSLCC2372_1403	468	32.7	comGF, comG operon protein 6
LMOSLCC2372_2338	402	35.8	hypothetical protein
LMOSLCC2372_2339	432	34.5	hypothetical protein
LMOSLCC2372_2340	501	35.5	pathogenesis-related transcriptional factor
LMOSLCC2372_2342	846	39.2	L-alanyl-D-glutamate peptidase
LMOSLCC2372_2343	267	39.3	phage holin
LMOSLCC2372_2345	2166	36.3	phage minor structural protein
LMOSLCC2372_2346	1569	36.1	phage tail component
LMOSLCC2372_2347	4800	37.9	phage tail tape measure protein
LMOSLCC2372_2348	234	39.3	hypothetical protein
LMOSLCC2372_2349	432	35.9	hypothetical protein
LMOSLCC2372_2350	687	40.3	hypothetical protein
LMOSLCC2372_2351	372	34.7	hypothetical protein
LMOSLCC2372_2352	318	39	hypothetical protein
LMOSLCC2372_2353	366	35.5	hypothetical protein
LMOSLCC2372_2354	354	37.9	hypothetical protein
LMOSLCC2372_2356	873	37.9	hypothetical protein
LMOSLCC2372_2357	555	40	hypothetical protein
LMOSLCC2372_2358	1044	36.7	phage minor capsid protein
LMOSLCC2372_2359	1557	36.9	hypothetical protein
LMOSLCC2372_2362	291	40.2	hypothetical protein
LMOSLCC2372_2363	453	37.7	hypothetical protein
LMOSLCC2372_2364	543	39	recU-2, recombination protein U
LMOSLCC2372_2366	483	41.2	single-stranded DNA-binding protein
LMOSLCC2372_2369	462	37.9	hypothetical protein
LMOSLCC2372_2370	648	37.3	hypothetical protein
LMOSLCC2372_2372	456	36.6	methyltransferase
LMOSLCC2372_2373	972	38.2	N-terminal phage replisome organize
LMOSLCC2372_2374	639	38	hypothetical protein
LMOSLCC2372_2375	477	36.7	hypothetical protein
LMOSLCC2372_2379	216	30.6	hypothetical protein
LMOSLCC2372_2380	534	37.8	hypothetical protein
LMOSLCC2372_2381	780	35.8	phage antirepressor protein
LMOSLCC2372_2382	204	31.9	hypothetical protein
LMOSLCC2372_2384	285	31.6	hypothetical protein
LMOSLCC2372_2386	222	36.5	hypothetical protein
LMOSLCC2372_2387	234	29.5	HTH-type transcriptional regulator
LMOSLCC2372_2388	477	34	HTH domain-containing protein
LMOSLCC2372_2389	723	33.6	hypothetical protein
LMOSLCC2372_2390	606	29.2	hypothetical protein
LMOSLCC2372_2391	423	27.2	hypothetical protein
LMOSLCC2372_2392	456	30	hypothetical protein
LMOSLCC2372_2393	402	29.4	hypothetical protein
LMOSLCC2372_2395	477	36.5	competence transcription factor ComK, C-terminal part
LMOSLCC2372_2458	291	48.1	hypothetical protein
LMOSLCC2372_2711	744	42.3	hypothetical protein
LMOSLCC2372_2743	1101	36.4	tnpA, transposition regulatory protein TnpA
LMOSLCC2372_2744	2085	35.9	tnpB, transposition regulatory protein TnpB
LMOSLCC2372_2745	369	34.4	tnpC, transposition regulatory protein TnpC
LMOSLCC2372_2746	405	37.5	hypothetical protein
LMOSLCC2372_2747	603	35.7	hypothetical protein
LMOSLCC2372_2748	1341	41.5	DNA-repair protein
LMOSLCC2372_2749	408	37.7	arsC, arsenate reductase
LMOSLCC2372_2750	1086	37.9	arsB-2, ACR3 family arsenical resistance protein
LMOSLCC2372_2751	1725	40.6	arsA, arsenical pump-driving ATPase
LMOSLCC2372_2752	369	42	arsD, arsenical resistance operon trans-acting repressor
LMOSLCC2372_2753	348	35.6	arsR, ArsR family transcriptional regulator
LMOSLCC2372_2882	267	38.6	hypothetical protein

## Sheet: SHL010 VS J2-064
Strain specific genes in SHL010 compared to J2-064 (subgroup Id)
Locus tag	Length	GC%	Annotation
I619_00010	573	30.9	hypothetical protein
I619_00015	450	29.8	hypothetical protein
I619_00025	378	33.9	hypothetical protein
I619_00295	828	42.1	chemotaxis protein MotB
I619_01310	1632	40.9	Putative sulfate transporter yvdB
I619_02810	678	36.3	cobalt transport protein CbiQ
I619_02990	615	32	hypothetical protein
I619_02995	453	30.9	hypothetical protein
I619_03000	324	33.6	HTH domain-containing protein
I619_06183	1773	41.4	ATP-dependent DNA helicase RecQ
I619_06303	1959	39.7	PTS system, fructose-specific, IIABC component
I619_06543	252	31.7	hypothetical protein
I619_06643	1257	41.2	Putative UV-damage repair protein uvrX
I619_07085	234	31.2	hypothetical protein
I619_07095	291	289	comK'
I619_08225	387	33.1	hypothetical protein
I619_08912	1395	41.9	PTS system fructose-specific EIIBBC component
I619_08917	447	28.4	PTS fructose-specific enzyme IIA component
I619_10047	225	36.4	ferredoxin
I619_10302	492	35.4	hypothetical protein
I619_10592	3213	43.5	carB, carbamoyl phosphate synthase large subunit
I619_10717	570	39.6	fatty acid biosynthesis transcriptional regulator
I619_11649	4524	32.1	hypothetical protein
I619_11654	1551	40.6	recombinase/resolvase family protein
I619_11659	417	35.7	recombinalse
I619_11664	1554	38.9	recombinase/resolvase family protein
I619_11674	1038	38.2	hypothetical protein
I619_11679	915	44.6	N-acetylmuramoyl-L-alanine amidase family protein
I619_11684	414	44.4	holin family protein
I619_11689	420	42.6	hypothetical protein
I619_11694	4053	45.3	hypothetical protein
I619_11699	693	44	hypothetical protein
I619_11704	2562	45	hypothetical protein
I619_11709	645	32.1	hypothetical protein
I619_11714	384	39.8	hypothetical protein
I619_11719	591	47.5	phage major tail protein, phi13 family
I619_11724	339	41.3	hypothetical protein
I619_11729	432	46.5	hypothetical protein
I619_11734	339	45.1	phage head-tail adaptor
I619_11739	312	42.6	hypothetical protein
I619_11744	1218	46.6	phage major capsid protein, HK97 family
I619_11749	597	46.7	Clp protease
I619_11754	1362	45.5	phage portal protein
I619_11759	306	33	hypothetical protein
I619_11764	1599	45.9	phage terminase
I619_11769	225	47.1	hypothetical protein
I619_11784	390	49.2	hypothetical protein
I619_11789	1251	43.6	DNA methylase
I619_11794	603	39.6	HNH endonuclease
I619_11799	783	43.6	S-adenosylmethionine synthetase
I619_11804	402	47.5	hypothetical protein
I619_11809	366	43.4	HNH endonuclease
I619_11814	429	43.1	hypothetical protein
I619_11819	1353	40.7	phage-associated helicase
I619_11824	285	45.6	hypothetical protein
I619_11829	210	39.5	hypothetical protein
I619_11834	2244	45.6	phage DNA polymerase
I619_11839	345	46.4	hypothetical protein
I619_11844	771	42.3	prophage antirepressor
I619_11849	1938	44.1	phage-related DNA polymerase
I619_11854	543	45.5	hypothetical protein
I619_11859	1143	45.3	hypothetical protein
I619_11864	315	45.1	hypothetical protein
I619_11869	207	47.3	hypothetical protein
I619_11874	618	42.6	hypothetical protein
I619_11879	951	39.6	hypothetical protein
I619_11884	447	35.8	hypothetical protein
I619_11889	1833	35.6	hypothetical protein
I619_11894	204	36.3	transcriptional regulator
I619_11899	1137	39.2	helicase
I619_11904	1956	38.9	helicase
I619_11909	2745	36.5	type II restriction enzyme
I619_11914	222	31.1	HTH domain-containing protein
I619_11919	837	34.8	excinuclease ABC domain-containing protein
I619_11934	645	36.6	deoxynucleoside kinase
I619_12134	474	36.7	Shikimate kinase
I619_12276	406	35.7	hypothetical protein
I619_12286	402	35.1	hypothetical protein
I619_12291	357	36.7	HTH domain-containing protein
I619_12296	1041	36.7	hypothetical protein
I619_12301	327	35.8	hypothetical protein
I619_12311	351	34.8	transcriptional regulator
I619_12316	501	31.5	hypothetical protein
I619_12321	714	32.5	lipoprotein
I619_12326	1152	32.3	integrase
I619_12841	1176	46.4	N-acyl-L-amino acid amidohydrolase
I619_13976	765	39.9	HD domain-containing protein
I619_14166	1359	33.1	site-specific DNA recombinase
I619_14171	606	27.4	hypothetical protein
I619_14176	426	29.3	hypothetical protein
I619_14181	423	30.7	transcriptional regulator
I619_14186	213	34.3	hypothetical protein
I619_14191	204	35.8	hypothetical protein
I619_14449	2289	39.3	phage/plasmid primase, P4 family protein
I619_14454	321	38.3	hypothetical protein
I619_14469	426	34.3	transcriptional regulator
I619_14709	2166	36.3	phage minor structural protein
I619_14714	1569	36.1	gp16
I619_14719	4800	37.4	phage tail tape measure protein
I619_14729	432	37	gp13
I619_14734	690	39.4	gp13
I619_14739	372	35.2	gp11
I619_14744	318	38.7	gp10
I619_14749	366	34.4	hypothetical protein
I619_14754	354	38.4	gp8
I619_14764	873	36.7	main capsid protein Gp34
I619_14769	555	40.2	hypothetical protein
I619_14774	1044	36.9	minor capsid protein
I619_14779	1557	37.2	gp3
I619_14794	228	31.1	hypothetical protein
I619_14799	630	28.4	hypothetical protein
I619_14814	393	35.4	hypothetical protein
I619_14819	405	36.3	hypothetical protein
I619_14829	480	40.8	hypothetical protein
I619_14834	585	40.5	hypothetical protein
I619_14839	348	34.2	hypothetical protein
I619_14844	228	36	hypothetical protein
I619_14849	330	37.9	hypothetical protein
I619_14864	462	34.2	hypothetical protein
I619_14874	566	36.6	phage protein
I619_14879	290	31.4	hypothetical protein
I619_14889	441	35.4	hypothetical protein
I619_14894	201	35.8	hypothetical protein
I619_14899	483	39.8	hypothetical protein
I619_14904	306	35.3	hypothetical protein
I619_14914	405	36.3	hypothetical protein
I619_14929	300	34	phage protein
I619_14934	264	29.9	hypothetical protein
I619_14939	543	40.1	hypothetical protein
I619_14944	1332	37.8	PBSX family phage terminase large subuni
I619_14949	1491	37.7	phage portal protein
I619_14954	1140	39.8	gp4
I619_14959	570	39.5	putative scaffolding protein
I619_14964	900	38.4	hypothetical protein
I619_14974	396	39.9	gp8
I619_14979	363	38	gp9
I619_14984	339	38.9	hypothetical protein
I619_14989	408	34.6	gp11
I619_15004	423	31.7	gp14
I619_15009	600	32.8	hypothetical protein
I619_15014	5364	40.5	bacteriophage tape-measure protein
I619_15019	819	35.7	gp17
I619_15024	1026	34.2	gp18
I619_15029	1029	35.6	Transmembrane domain-containing protein
I619_15034	1074	36.5	hypothetical protein
I619_15039	318	35.5	short tail fiber
I619_15054	609	36.5	gp53
I619_15059	444	37.6	gp42
I619_15069	519	33.1	positive control sigma-like factor
I619_15074	543	36.1	site-specific recombinase, phage integrase family protein
I619_15079	339	32.4	hypothetical protein
I619_15084	327	34.9	hypothetical protein
I619_15089	363	38.3	HNH endonuclease
I619_15094	528	36.6	phage terminase, small subunit
I619_15099	1728	37.3	phage terminase, large subunit
I619_15104	201	36.8	hypothetical protein
I619_15109	1236	39.1	portal protein
I619_15114	567	36.7	phage head maturation protease
I619_15119	1170	37.4	phage major capsid protein
I619_15124	339	37.5	hypothetical protein
I619_15129	321	38.9	hypothetical protein
I619_15134	366	38.8	hypothetical protein
I619_15139	399	35.6	hypothetical protein
I619_15144	576	40.6	major tail protein
I619_15149	348	37.9	hypothetical protein
I619_15159	4200	39.9	hypothetical protein
I619_15164	2244	38.6	phage tail component protein
I619_15169	2292	39.4	phage minor structural protein
I619_15174	742	42.5	phage minor structural protein
I619_15339	789	29.9	gp21
I619_15349	267	36.7	holin
I619_15354	309	36.9	hypothetical protein
I619_15369	708	28.4	hypothetical protein
I619_15379	255	35.7	hypothetical protein
I619_15384	411	24.3	hypothetical protein
I619_15389	390	23.6	hypothetical protein
I619_15394	996	45.2	hypothetical protein
I619_15399	204	29.4	hypothetical protein
I619_15419	1104	33	XRE family transcriptional regulator, plasmid maintenance system antidote protein
I619_15424	333	31.8	plasmid maintenance system killer protein
I619_15429	231	37.2	hypothetical protein
I619_15434	206	41.7	L-alanyl-D-glutamate peptidase
I619_15439	1131	30.1	integrase, phage-like protein
I619_15444	651	32	hypothetical protein
I619_15454	477	34.4	hypothetical protein
I619_15459	234	29.9	hypothetical protein
I619_15489	432	37.3	phage antirepressor protein
I619_15494	492	38.2	hypothetical protein
I619_15499	237	35.9	hypothetical protein
I619_15509	326	42.3	hypothetical protein
I619_15534	248	41.5	hypothetical protein
I619_15539	690	42.9	hypothetical protein
I619_15544	433	46	hypothetical protein
I619_15549	522	38.7	hypothetical protein
I619_15554	216	34.7	gp44
I619_15564	326	40.5	gp47
I619_15579	933	35.2	hypothetical protein
I619_15584	412	34	hypothetical protein
I619_15589	207	41.5	hypothetical protein
I619_15594	384	33.9	hypothetical protein
I619_15599	374	33.2	hypothetical protein
I619_15609	399	40.4	hypothetical protein
I619_15619	237	30.4	gp54
I619_15624	677	36.8	recombinase, phage RecT family protein
I619_15629	634	34.5	hypothetical protein
I619_15634	654	32.3	gp51
I619_15639	216	38.9	hypothetical protein
I619_15649	1248	38	hypothetical protein
I619_15654	348	33.6	phage antirepressor protein
I619_15659	243	30.5	hypothetical protein
I619_15679	903	34.8	gp49
I619_15689	357	31.4	phage antirepressor protein
I619_15694	211	39.3	hypothetical protein
I619_15699	375	39.5	hypothetical protein
I619_15709	285	31.6	hypothetical protein
I619_15719	351	49.9	hypothetical protein
I619_15734	575	39	hypothetical protein
I619_15744	395	34.4	gp23

## Sheet: J2-064 VS SHL010
Strain specific genes in J2-064 compared to SHL010 (subgroup Id)
Locus tag	Length	GC%	Annotation
M637_00275	189	27.5	hypothetical protain
M637_00335	165	33.9	hypothetical protain
M637_00450	168	38.7	hypothetical protain
M637_00515	168	27.4	methionine synthase
M637_01000	150	36	hypothetical protain
M637_01020	186	35.5	4-oxalocrotonate tautomerase
M637_01035	93	23.7	hypothetical protain
M637_01085	156	27.6	hypothetical protain
M637_01285	114	29.8	rpmJ, 50S ribosomal protein L36
M637_01310	180	37.8	50S ribosomal protein L30
M637_01335	186	41.4	rpsN, 30S ribosomal protein S14
M637_01360	192	39.1	50S ribosomal protein L29
M637_01655	90	34.4	hypothetical protain
M637_01675	111	26.1	hypothetical protain
M637_01700	96	45.8	hypothetical protain
M637_01720	189	29.6	hypothetical protain
M637_01735	126	28.6	hypothetical protain
M637_01790	183	35	hypothetical protain
M637_01825	183	32.2	hypothetical protain
M637_01840	156	32.1	hypothetical protain
M637_01850	96	30.2	hypothetical protain
M637_02100	111	33.3	hypothetical protain
M637_02240	198	37.9	hypothetical protain
M637_02570	135	37	50S ribosomal protein L34
M637_02625	117	31.6	hypothetical protain
M637_02855	162	29	accessory gene regulator D
M637_02885	150	30.7	hypothetical protain
M637_02895	153	26.8	hypothetical protain
M637_02970	108	25	hypothetical protain
M637_03380	2070	40.8	peptidoglycan-binding protein
M637_03555	126	24.6	hypothetical protain
M637_03805	150	39.3	50S ribosomal protein L33
M637_03810	180	31.7	preprotein translocase subunit SecE
M637_03885	246	30.1	hypothetical protain
M637_03920	453	27.8	hypothetical protain
M637_03925	1314	29	hypothetical protain
M637_04035	114	35.1	hypothetical protain
M637_04290	5328	35.9	internalin
M637_04320	120	28.3	hypothetical protain
M637_04335	261	32.2	hypothetical protain
M637_04340	123	36.6	hypothetical protain
M637_04345	189	38.1	hypothetical protain
M637_04455	180	44.4	preprotein translocase subunit TatA
M637_04520	195	32.3	hypothetical protain
M637_04535	141	31.2	hypothetical protain
M637_04645	102	31.4	hypothetical protain
M637_04650	102	30.4	hypothetical protain
M637_04655	102	34.3	hypothetical protain
M637_04685	144	34.7	hypothetical protain
M637_04765	192	41.7	hypothetical protain
M637_04935	156	30.8	hypothetical protain
M637_05040	108	444	hypothetical protain
M637_05080	171	46.2	50S ribosomal protein L32
M637_05600	1026	35.9	hypothetical protain
M637_05875	186	30.6	hypothetical protain
M637_06045	117	33.3	hypothetical protain
M637_06055	177	40.7	hypothetical protain
M637_06335	156	46.2	hypothetical protain
M637_06895	180	31.7	hypothetical protain
M637_06980	189	28.6	hypothetical protain
M637_07105	411	38.2	serine/threonine protein kinase
M637_07340	153	35.3	hypothetical protain
M637_07365	162	29.6	hypothetical protain
M637_07550	147	29.3	cytochrome C553
M637_07750	114	33.3	hypothetical protain
M637_07965	96	25	hypothetical protain
M637_08050	1719	36	N-acetylmuramoyl-L-alanine amidase
M637_08265	108	33.3	hypothetical protain
M637_08835	573	31.8	hypothetical protain
M637_08840	453	31.1	toxin
M637_08845	324	36.1	XRE family transcriptional regulator
M637_08850	177	39	hypothetical protain
M637_08855	153	31.4	hypothetical protain
M637_08880	186	34.9	hypothetical protain
M637_08885	123	26.8	hypothetical protain
M637_08890	153	32	hypothetical protain
M637_08910	570	36.1	hypothetical protain
M637_08945	174	32.8	hypothetical protain
M637_08975	2343	34.9	DNA primase
M637_08980	321	38	hypothetical protain
M637_08995	426	33.8	hypothetical protain
M637_09000	900	30.2	hypothetical protain
M637_09005	327	33.9	hypothetical protain
M637_09025	390	35.9	hypothetical protain
M637_09045	171	29.8	hypothetical protain
M637_09080	162	34.6	hypothetical protain
M637_09105	444	36.7	hypothetical protain
M637_09110	417	35.7	hypothetical protain
M637_09115	267	38.6	holin
M637_09125	498	34.5	hypothetical protain
M637_09130	450	30.4	hypothetical protain
M637_09140	234	34.6	hypothetical protain
M637_09150	162	26.5	hypothetical protain
M637_09225	195	32.3	hypothetical protain
M637_09235	105	35.2	hypothetical protain
M637_09240	108	27.8	hypothetical protain
M637_09245	138	28.3	hypothetical protain
M637_09650	150	34.7	50S ribosomal protein L33
M637_09850	96	30.2	hypothetical protain
M637_10325	174	36.8	30S ribosomal protein S21
M637_10725	108	27.8	hypothetical protain
M637_11240	99	31.3	hypothetical protain
M637_11255	108	32.4	hypothetical protain
M637_11280	168	26.2	ArpU family transcriptional regulator
M637_12195	189	42.9	50S ribosomal protein L28
M637_12905	126	32.5	hypothetical protain
M637_12975	138	34.8	hypothetical protain
M637_13100	111	27	hypothetical protain
M637_13260	156	23.7	hypothetical protain
M637_13355	174	43.7	rpmF, 50S ribosomal protein L32
M637_13435	192	37.5	hypothetical protain
M637_13475	198	30.3	hypothetical protain
M637_13590	198	36.9	hypothetical protain
M637_13655	165	35.2	ferrous iron transporter B
M637_13905	177	33.3	hypothetical protain
M637_13945	186	37.1	hypothetical protain
M637_14000	159	28.3	hypothetical protain
M637_14180	189	32.8	hypothetical protain
M637_14300	198	31.8	hypothetical protain
M637_14445	192	37.5	hypothetical protain

[truncated: 2 more sheets: subgroup IIg, subgroup IIk]
