# Supplementary material for: Evolution and Diversity of Listeria monocytogenes from Clinical and Food Samples in Shanghai, China
Source: Front Microbiol. 2016 Jul 22;7:1138. doi: 10.3389/fmicb.2016.01138 (PMC4956650; doi:10.3389/fmicb.2016.01138)
Supplement: Table S5 — Distribution of ncRNAs in all compared genomes. [file Table5.XLSX]

## Sheet: Sheet1
Table S5. Distribution of ncRNAs in all compared genomes
ncRNA name	nunber of strains identified	Note for distribution
rli71	41
rli72	41
rli73	41
rli51	41
rli74	41
rli76	41
rli27	41
rli77	41
rli65	41
rli52	41
rli31	41
rli32	41
rli79	41
rli33-1	41
rli33-2	41
rli80	41
rli81	41
rli82	41
rli83	41
rli53	41
rli84	41
rli55	41
rli56	41
rli41	41
rli87	41
rli88	41
sbrA	41
rli42	41
rli89	41
rli90	41
ssrS	41
rli91	41	F6854: 42 bp out of 88
rli92	41
rli59	41
LhrB	41
rnpB	41
rli60	41
rli46	41	FSL J2-064: 98 bp out of 210
rli47	41
rli96	41
rli97	41
LhrA	41
rli100	41
rli101	41
rli103	41
rli104	41	FSL J2-003: 43 bp out of 157
ssrA	41	SHL009: 391 bp and FSL J1-175: 381 bp out of 500
rli105	41
rli106	41
rli63	41
rli107	41
rli108	41
rli109	41	FSL J2-003: 81 bp out of 151
rli111	41
SRP	41
rli113	41
rliI	41	LO28: 97 bp out of 238
rli114	41	LO28: 57 bp out of 77
anti0043	41
anti0647_1	41
anti0647_2	41
anti0648_1	41
anti0648_1	41
anti0796	41
anti0943	41
anti0945	41
anti0946	41
anti0977	41
anti1670	41
anti1967	41
anti2095	41	LO28: 128 bp out of 196
anti2224	41
anti2260	41
anti2270	41
anti2415	41
anti2428	41
anti2530	41
SAM001	41	F6854: 75 bp out of 107
T_box001	41
L10	41
SAM002	41
TPP1	41
Purine001	41
SAM003	41
glms	41
Lysine	41	F6854: 195 bp out of 280
SAM004	41
yybP_ykoY	41
T_box002	41	FSL J2-003: 154 bp out of 258
TPP	41
T_box004	41
T_box005	41	FSL J2-064: 187 bp out of 268
L21	41
T_box006	41	LO28: 53 bp out of 263
T_box007	41
T_box008	41
T_box009	41
T_box010	41
SAM005	41
SAM006	41
PyrR002	41
Purine002	41	FSL J2-003: 95 bp out of 163
FMN	41
T_box011	41
T_box012	41
SAM007	41
ykoK	41
T_box013	41
LhrC_1	38	not identified in FSL J2-003, LO28, and FSL J1-175
LhrC_2	38	not identified in FSL J2-003, LO28, and FSL J1-175
LhrC_3	39	not identified in LO28, and FSL J1-175
LhrC_4	39	not identified in LO28, and FSL J1-175
LhrC-5	38	not identified in FSL J2-003, LO28, and FSL J1-175
rli24	39	not identified in IIc
rli75	31	not identified in Id, IIe, FSL J1-194
rli78	18	identified in IIc, IIg, IIi, IIj, and IIk
		two copies identified in EGDe, SHL006, SLCC2372, FSL R2-561
rli28	18	identified in IIc, IIg, IIi, IIj, and IIk
		two copies identified in EGDe, SHL006, SLCC2372, FSL R2-561
rli29	8	IIi and IIj
rli38	19	not identified in IIa, IIf, IIg, IIh, IIk
		SLCC2755, FSL R2-503, SHL002 SHL008 contained two copies of rli38
rliC	12	Id, IIi and IIj
rli85	8	IIi and IIj
rli86	40	not identified in LO28
rli58	33	not identified in Ia, Ic, IIb, IIg, IIh; F6854: 106 bp out of 274
rli93	34	not identified in Ia, Ic, IIg, IIh
rli44	41	two copied identified in SHL013, FSL R2-003, SHL009, SHL007, SHL012, FSL J1-175, FSL J1-194, SHL010, FSL J2-064
rli94	40	not identified in FSL J1-175, FSL J2-003: 71 bp out of 144
rli95	16	IIe, IIf, IIg, IIi, IIj
rli45	40	not identified in FSL J2-064
rli61	40	not identified in FSL J2-003
rli98	16	IId, IIf, IIi, IIj, 08-5578, 08-5923, FSL J1-194, SHL010, R2-502, N1_011A
		two copied identified in 08-5578, 08-5923, and SHL010
rli48	16	IId, IIf, IIi, IIj, 08-5578, 08-5923, FSL J1-194, SHL010, R2-502, N1_011A
		two copied identified in 08-5578, 08-5923, and SHL010
rli62	4	EGDe, FSL J2-003, 08-5578 (82 bp out of 213), 08-5923 (82 bp out of 213)
rliG	15	Ia, IIi, SHL012, FSL J2-003, FSL J1-194, SHL005, SHL002, 10403S, IIa, SHL008, SHL010, N1_011A
rli99	8	IIk, SHL001, EGDe, FSL R2-561, FSL J2-003
rli102	30	not identified in IIg
rli110	37	identified in all strains except subgroup IIa
rli112	18	identified in IIc, IId, IIg, IIi, IIj, and IIk
		two copies identified in EGDe, SHL006, SLCC2372, FSL R2-561
rli50	18	identified in subgroups IIc, IId, IIg, IIi, IIj, and IIk
		SHL006, FSL R2-561, EGDe, SLCC2372 with two copies
anti0360	39	not identified in SHL013 and FSL R2-503
anti0469	8	IIi and IIj
anti1457	28	not identified in 1/2b
anti1479	40	not identified in FSL J2-003
anti1749	28	not identified in 1/2b
anti1758	28	not identified in 1/2b
anti1974	28	not identified in 1/2b
anti2263	27	not identified in FSL J2003 and 1/2b
anti2271	14	IIa, 08-5578, 08-5923, IIh, Ic, SHL012, SHL005, IIi, 10403S, FSL J1-194,
anti2394	41
T_box003	40	not identified in FSL J2-003
PyrR001	40	not identified in FSL J2-003
