# Supplementary material for: Evolution and Diversity of Listeria monocytogenes from Clinical and Food Samples in Shanghai, China
Source: Front Microbiol. 2016 Jul 22;7:1138. doi: 10.3389/fmicb.2016.01138 (PMC4956650; doi:10.3389/fmicb.2016.01138)
Supplement: Table S6 — Distribution of secrete systems proteins in all compared genomes. [file Table6.XLSX]

## Sheet: Sheet2
Table S6. Distribution of secrete systems proteins in all compared genomes
Genes	Numbers of Genomes identified	Note
secY	41
secE	40	not found in F6854
secG	41	truncated sequence identified in F6854
secDF	41
yajC	41	truncated sequence identified in FSL J2-003
yidC	41
lmo2854	41
ftsY	41
ffh	41
sceA	41
secA2	41
sipX	41
sipY	41
sipZ	41
lsp	41	truncated sequence identified in FSL J2-003
lspB	1	EGDe
tatA	28	identified in lineage II
tatC	30	identified in lineage II and subgroup Id
comGA	41
comGB	41
comC	41	truncated sequence identified in LO28 and FSL J1-175
flhA	41
flhB	41	truncated sequence identified in FSL J2-003
fliR	41	truncated sequence identified in FSL J2-003
fliQ	41	truncated sequence identified in FSL J2-003
fliP	41	truncated sequence identified in FSL J2-003
fliH	41
fliI	41
tcdE	41	truncated sequence identified in LO28
lmo2279	25	not found in SHL013, FSLN3165, SHL001, SHL011, SLCC5850, 1/2c, SHL004, FSLJ1175, SLCC2755, FSLJ2064
		two copies identified in 08-5578 and SHL002,
LMOf6854_2656	6	F6854, F6900, J0161, J2818, SHL011, SHL004
yukAB	41
esaA	41
essA	41	truncated sequence identified in LO28
yukC	41
yukD	41
esaC	11	EGDe, 1/2c, and 1/2b except SHL002 group
