# Supplementary material for: Evolution and Diversity of Listeria monocytogenes from Clinical and Food Samples in Shanghai, China
Source: Front Microbiol. 2016 Jul 22;7:1138. doi: 10.3389/fmicb.2016.01138 (PMC4956650; doi:10.3389/fmicb.2016.01138)
Supplement: Table S7 — General characterizations of phage B025 using complete genome C1-387 as example. [file Table7.XLSX]

## Sheet: Sheet1
Table S7. General characterizations of phage B025 using complete genome C1-387 as example
Locus Tag	Length	GC%	Annotation	blast match	Identities
M642_03810	1155	32.1	integrase	Listeria monocytogenes strain SLCC2479	0.99
M642_03815	864	29.4	hypothetical protein	Listeria monocytogenes strain R2-502	1
M642_03820	453	32.7	gp35	Listeria monocytogenes strain R2-502	1
M642_03825	324	33.6	XRE family transcriptional regulator	Listeria monocytogenes strain R2-502	1
M642_03830	144	28.5	hypothetical protein	Listeria monocytogenes J1-220	1
M642_03835	204	33.8	conserved hypothetical protein	Listeria monocytogenes FSL R2-561	1
M642_03840	192	31.8	conserved hypothetical protein	Listeria monocytogenes FSL R2-561	1
M642_03845	243	39.1	conserved hypothetical protein	Listeria monocytogenes FSL R2-561	1
M642_03850	186	33.9	gp40	Listeria monocytogenes FSL R2-561	1
M642_03855	153	29.4	hypothetical protein	Listeria monocytogenes 08-5923	0.95
M642_03860	231	32.5	hypothetical protein	Listeria monocytogenes 08-5923	1
M642_03865	102	37.3	hypothetical protein	Listeria monocytogenes strain R2-502	1
M642_03870	609	365	hypothetical protein	Listeria monocytogenes strain N1-011A	1
M642_03875	576	38.7	hypothetical protein	Listeria monocytogenes strain N1-011A	1
M642_03880	267	33.3	hypothetical protein	Listeria monocytogenes strain N1-011A	1
M642_03885	261	34.5	RNA-binding protein	Listeria monocytogenes FSL R2-561	1
M642_03890	168	35.7	hypothetical protein	Listeria monocytogenes FSL R2-561	1
M642_03895	462	34.8	hypothetical protein	Listeria monocytogenes EGD-e	0.94
M642_03900	591	30.6
M642_03905	198	38.4	hypothetical protein	Listeria monocytogenes strain J2-031	0.98
M642_03910	435	38.9	hypothetical protein	Listeria monocytogenes strain J2-031	0.98
M642_03915	174	32.8	gp54	Listeria phage B025	0.97
M642_03920	384	34.9	gp55	Listeria phage B025	1
M642_03925	480	30.6	hypothetical protein	Listeria phage LP-030-2	0.99
M642_03930	690	33.5	phage nucleotide-binding protein	Listeria monocytogenes M7	1
M642_03935	1257	35.6	DNA helicase	Listeria phage LP-030-2	0.96
M642_03940	483	32.1	bacteriophage protein	Listeria innocua Clip11262	0.99
M642_03945	2274	36	gp60	Listeria phage B025	0.94
M642_03950	120	39.2	hypothetical protein	Listeria phage LP-030-2	0.99
M642_03955	318	42.1	hypothetical protein	Listeria monocytogenes 08-5923
M642_03960	213	31.9	hypothetical protein	Listeria monocytogenes FSL R2-561	0.99
M642_03965	534	35.8	gp62	Listeria monocytogenes M7	0.94
M642_03970	156	28.2	hypothetical protein	Listeria innocua Clip11262	1
M642_03975	228	27.6	hypothetical protein	Listeria monocytogenes strain R2-502	0.99
M642_03980	426	34.7	hypothetical protein	Listeria monocytogenes strain J2-064	0.86
M642_03985	315	36.5	alpha/beta hydrolase	Listeria monocytogenes strain R2-502	0.99
M642_03990	300	30	putative terminase large subunit	Listeria phage B025	0.97
M642_03995	1644	37.5	terminase	Listeria monocytogenes FSL R2-561	0.98
M642_04000	1131	35.5	portal protein	Listeria monocytogenes strain J2-031	0.97
M642_04005	798	36.5	peptidase	Listeria monocytogenes strain J2-031	1
M642_04010	1152	37.3	phage protein	Listeria monocytogenes FSL R2-561	0.99
M642_04015	171	29.2	hypothetical protein	Listeria monocytogenes strain J2-031	0.98
M642_04020	300	34	gp7	Listeria phage B025	0.99
M642_04025	366	35	gp8	Listeria phage B025	1
M642_04030	402	35.8	gp9	Listeria phage B025	1
M642_04035	384	31	gp10	Listeria phage B025	1
M642_04040	588	381	tsh major tail protein	Listeria phage B025	0.96
M642_04045	333	28.5	gp12	Listeria phage B025	0.98
M642_04050	150	32.7	gp13	Listeria phage B025	0.99
M642_04055	4926	37.9	phage tail tape measure protein	Listeria monocytogenes FSL R2-561	0.99
M642_04060	1650	36.2	phage tail protein	Listeria monocytogenes strain J2-031	0.97
M642_04065	2295	37.2	phage minor structural protein	Listeria monocytogenes strain SLCC2479	0.97
M642_04070	1095	38.1	putative phage minor structural protein	Listeria monocytogenes strain SLCC2479	0.94
M642_04075	303	40.3	hypothetical protein	Listeria monocytogenes strain SLCC2479	1
M642_04080	258	38	holin, phage phi LC3	Listeria monocytogenes strain SLCC2479	1
M642_04085	843	39.6	L-alanyl-D-glutamate peptidase	Listeria monocytogenes strain SLCC2479	0.93
M642_04090	177	31.1	gp26	Bacteriophage A118	0.98
M642_04095	600	30.2	gp27	Bacteriophage A118	0.94
M642_04100	501	36.5	hypothetical protein	Listeria monocytogenes strain R2-502	0.99
M642_04105	432	34.7	phage-related protein, nucleic acid binding motif	Listeria monocytogenes strain SLCC2479	0.94
M642_04110	111	37.8	hypothetical protein	Listeria monocytogenes strain R2-502	0.94
M642_04115	234	28.2	phage-related protein	Listeria monocytogenes strain SLCC2479	0.99
M642_04120	192	22.4	phage-related protein	Listeria monocytogenes strain SLCC2479	0.99
