# Supplementary material for: Evolution and Diversity of Listeria monocytogenes from Clinical and Food Samples in Shanghai, China
Source: Front Microbiol. 2016 Jul 22;7:1138. doi: 10.3389/fmicb.2016.01138 (PMC4956650; doi:10.3389/fmicb.2016.01138)
Supplement: Table S8 — General characterizations of LGI-2 using complete genome SLCC2755 as example. [file Table8.XLSX]

## Sheet: Sheet1
Table S8. General characterizations of LGI-2 using complete genome SLCC2755 as example
Locus Tag	Length	GC%	Annotation	blast match	identities
LMOSLCC2755_1715	4524	32.1	hypothetical protein	Enterococcus sp. 7L76	0.99
LMOSLCC2755_1716	1521	40.6	recombinase/resolvase family protein	Enterococcus sp. 7L76	1
LMOSLCC2755_1717	417	35.7	recombinase	NA	NA
LMOSLCC2755_1718	1554	38.9	recombinase/resolvase family protein	NA	NA
LMOSLCC2755_1719	1038	38.2	hypothetical protein	Lactococcus lactis subsp. cremoris A76	0.85
LMOSLCC2755_1720	915	44.6	N-acetylmuramoyl-L-alanine amidase family protein	NA	NA
LMOSLCC2755_1721	417	44.4	holin family protein	NA	NA
LMOSLCC2755_1722	420	42.6	hypothetical protein	NA	NA
LMOSLCC2755_1723	4053	45.3	hypothetical protein	NA	NA
LMOSLCC2755_1724	693	44	hypothetical protein	NA	NA
LMOSLCC2755_1725	2562	45	hypothetical protein	Oscillibacter valericigenes Sjm18-20 DNA	0.65
LMOSLCC2755_1726	645	32.1	hypothetical protein	NA	NA
LMOSLCC2755_1727	141	44	hypothetical protein	NA	NA
LMOSLCC2755_1728	384	39.8	hypothetical protein	Clostridium cellulolyticum H10	0.73
LMOSLCC2755_1729	591	47.5	phage major tail protein, phi13 family	Clostridium cellulolyticum H10	0.69
LMOSLCC2755_1730	339	41.3	hypothetical protein	NA	NA
LMOSLCC2755_1731	438	47	hypothetical protein	NA	NA
LMOSLCC2755_1732	312	42.6	hypothetical protein	Clostridium cellulovorans 743B	0.71
LMOSLCC2755_1733	1218	46.6	phage major capsid protein, HK97 family	Clostridium cellulovorans 743B	0.71
LMOSLCC2755_1734	774	46.5	Clp protease	NA	NA
LMOSLCC2755_1735	1362	45.5	phage portal protein	Clostridium cellulovorans 743B	0.71
LMOSLCC2755_1736	1599	45.9	phage terminase	Dehalococcoides ethenogenes 195	0.74
LMOSLCC2755_1737	198	41.4	hypothetical protein	NA	NA
LMOSLCC2755_1738	195	46.2	hypothetical protein	NA	NA
LMOSLCC2755_1739	1251	43.6	DNA methylase	Clostridium cellulolyticum H10	0.73
LMOSLCC2755_1740	618	39.8	HNH endonuclease	NA	NA
LMOSLCC2755_1741	783	43.6	S-adenosylmethionine synthetase	Clostridium cellulovorans 743B	0.72
LMOSLCC2755_1742	444	48	hypothetical protein	NA	NA
LMOSLCC2755_1743	429	43.1	hypothetical protein	NA	NA
LMOSLCC2755_1744	1353	40.7	phage-associated helicase	Clostridium kluyveri NBRC 12016	0.68
LMOSLCC2755_1745	285	45.6	hypothetical protein	NA	NA
LMOSLCC2755_1746	210	39.5	hypothetical protein	NA	NA
LMOSLCC2755_1747	2244	45.6	phage DNA polymerase	NA	NA
LMOSLCC2755_1748	345	46.4	hypothetical protein	NA	NA
LMOSLCC2755_1749	771	42.3	prophage antirepressor	NA	NA
LMOSLCC2755_1750	1938	44.1	phage-related DNA polymerase	Enterococcus sp. 7L76	0.99
LMOSLCC2755_1751	543	45.5	hypothetical protein	Enterococcus sp. 7L76	0.99
LMOSLCC2755_1752	1143	45.3	hypothetical protein	Enterococcus sp. 7L76	0.99
LMOSLCC2755_1753	315	45.1	hypothetical protein	Enterococcus sp. 7L76	1
LMOSLCC2755_1754	618	42.6	hypothetical protein	Enterococcus sp. 7L76	1
LMOSLCC2755_1755	126	40.5	hypothetical protein	Enterococcus sp. 7L76	1
LMOSLCC2755_1756	951	39.6	hypothetical protein	Enterococcus sp. 7L76	0.99
LMOSLCC2755_1757	447	35.8	hypothetical protein	Enterococcus sp. 7L76	0.99
LMOSLCC2755_1758	1839	35.6	hypothetical protein	Enterococcus sp. 7L76	0.99
LMOSLCC2755_1759	204	36.3	transcriptional regulator	Enterococcus sp. 7L76	1
LMOSLCC2755_1760	1137	39.2	helicase	Enterococcus sp. 7L76	0.99
LMOSLCC2755_1761	1956	38.9	helicase	Enterococcus sp. 7L76	0.99
LMOSLCC2755_1762	2706	36.7	type II restriction enzyme	Enterococcus sp. 7L76	0.99
LMOSLCC2755_1763	222	31.1	HTH domain-containing protein	Enterococcus sp. 7L76	0.99
LMOSLCC2755_1764	837	34.8	excinuclease ABC domain-containing protein	Enterococcus sp. 7L76	0.99
