# Supplementary material for: Evolution and Diversity of Listeria monocytogenes from Clinical and Food Samples in Shanghai, China
Source: Front Microbiol. 2016 Jul 22;7:1138. doi: 10.3389/fmicb.2016.01138 (PMC4956650; doi:10.3389/fmicb.2016.01138)
Supplement: Table S9 — CRISPR arrays sequence in compared genomes. [file Table9.XLSX]

## Sheet: subgroup Ib
Table S9. CRISPR arrays sequence in compared genomes.
CRISPR arrays in subgroup IIg
SHL007	SHL012	FSLJ1175	FSLJ1194
Repeat sequence: GTTTTGGTAGCATTCAAAATAACATAGCTCTAAAAC
>spacer1	>spacer1	>spacer1	>spacer1
CCCTGTTAGCGATGGGGGGGAAGAATATTA	CCCTGTTAGCGATGGGGGGGAAGAATATTA	GGCGATTCTGTTGAAACTGCAACGAAACTT	ACATGCCAAAAGCTGTCAAGAAGGCAGTAA
>spacer2	>spacer2	>spacer2	>spacer2
ACTCAATCAAAACAGGTATAAACTCTTTGA	ACTCAATCAAAACAGGTATAAACTCTTTGA	CCACGTCAGACCAAGAACTTAAAACTATGC	TTTATTCACCGGACAAGAAACGACCTCGTC
>spacer3	>spacer3	>spacer3
GCATCGATAGATTAATTCCATCGTATTTAA	GCATCGATAGATTAATTCCATCGTATTTAA	CTAAATTCATGTTGCGGGATGTTGTGGATG
>spacer4	>spacer4	>spacer4	>spacer3
ACTTGTCATTGGAGAAATACTTTCATCAGT	ACTTGTCATTGGAGAAATACTTTCATCAGT	GAACTTCTTCACCATCCTTCATTTCTGTTT	GAACTTCTTCACCATCCTTCATTTCTGTTT
>spacer5	>spacer5	>spacer5	>spacer4
CAAGACCTAAGTTATATTCCAAGTTTAGAC	CAAGACCTAAGTTATATTCCAAGTTTAGAC	TCAGACTTCTATATCCACAATAAAAGCCCT	TCAGACTTCTATATCCACAATAAAAGCCCT
>spacer6	>spacer6	>spacer6
CATTTATGCCCCGCAAGTATTCTTTATAAA	CATTTATGCCCCGCAAGTATTCTTTATAAA	GCGAGTCAATTCATCAAACCCAATCAGAAA
>spacer7	>spacer7	>spacer7
TGATGGAGCAATTGAATTAGAGAGTTTTGT	TGATGGAGCAATTGAATTAGAGAGTTTTGT	GTGTACACGATAGTCCAAGTCGGTATTTCC
>spacer8	>spacer8	>spacer8
TACCGCGCTTCATGAACTGGGGTACGATGC	TACCGCGCTTCATGAACTGGGGTACGATGC	CTCACGTTGTCAAGGTCAAATTTTAGATATG
>spacer9	>spacer9	>spacer9
ATCTGTTTTATAATATTTAACGTTTCCCAC	ATCTGTTTTATAATATTTAACGTTTCCCAC	GAGGTTCGTGGGGGTAATCCCGGCTTGCGA
>spacer10	>spacer10	>spacer10
TTGCTTCACTCGAAAAGTATCAATTCGATG	TTGCTTCACTCGAAAAGTATCAATTCGATG	AGAGGCAACGAGACTACAGACGCACTTAGA
>spacer11	>spacer11	>spacer11
GTCACCCATTTATTACCATCTTTGACAACA	GTCACCCATTTATTACCATCTTTGACAACA	TTTGGTCGAATTCTTCCGCATCTTTAAACT
>spacer12	>spacer12	>spacer12
CGGTTAAGTACCTGTATAGATTCTCATCAA	CGGTTAAGTACCTGTATAGATTCTCATCAA	TTAATGAAGAACTAGAAACAATTGAAAACA
>spacer13	>spacer13	>spacer13
TTGCTGACGTGAACACAGCACCTGCAGGTT	TTGCTGACGTGAACACAGCACCTGCAGGTT	GCACGTATGATCGTCTTCTTTGATGACCTC
>spacer14	>spacer14	>spacer14
AATCCGGAAATCCTTGCAGTCTCCAACACT	AATCCGGAAATCCTTGCAGTCTCCAACACT	TACTCGTATAAAAATCAAGAGAGACGTATT
>spacer15	>spacer15	>spacer15
CAATCGACCGTTTTACCTTTCGCCATGACA	CAATCGACCGTTTTACCTTTCGCCATGACA	CTTCCGCGTTACATGTTTGACATCAAGTAA
>spacer16	>spacer16	>spacer16
TACACCCTCTGCGGGGTTAATTGGGATTAC	TACACCCTCTGCGGGGTTAATTGGGATTAC	GGTTGTGCCGTCACCCGTTGGTGGTAGGCT
>spacer17	>spacer17	>spacer17
GCACAATACAAATCACTGTAGTGGATAGTG	GCACAATACAAATCACTGTAGTGGATAGTG	TTTTCTTTTTCACGATGCGATCGAACGTTT
>spacer18	>spacer18	>spacer18
GATTCATGAAGTAATATTTCTTGTTTATTA	GATTCATGAAGTAATATTTCTTGTTTATTA	AGTGCAATATTTAGCGTACACATCTTTTAC
>spacer19	>spacer19	>spacer19
AACTGTGGTAATCAATGTTGTTCAGTAAGT	AACTGTGGTAATCAATGTTGTTCAGTAAGT	TTGGTCAATAGATGACTGTATTTCTTGCTC
>spacer20	>spacer20	>spacer20
CTAAGCCATTCTGAAATGTTGTGTGTTTCA	CTAAGCCATTCTGAAATGTTGTGTGTTTCA	TGAAACACACAACATTTCAGAATGGCTTAG
>spacer21	>spacer21	>spacer21
GAGCAAGAAATACAGTCATCTATTGACCAA	GAGCAAGAAATACAGTCATCTATTGACCAA	ACTTACTGAACAACATTGATTACCACAGTT
>spacer22	>spacer22	>spacer22
GTAAAAGATGTGTACGCTAAATATTGCACT	GTAAAAGATGTGTACGCTAAATATTGCACT	TAATAAACAAGAAATATTACTTCATGAATC
>spacer23	>spacer23	>spacer23
AAACGTTCGATCGCATCGTGAAAAAGAAAA	AAACGTTCGATCGCATCGTGAAAAAGAAAA	CACTATCCACTACAGTGATTTGTATTGTGC
>spacer24	>spacer24	>spacer24
AGCCTACCACCAACGGGTGACGGCACAACC	AGCCTACCACCAACGGGTGACGGCACAACC	GTAATCCCAATTAACCCCGCAGAGGGTGTA
>spacer25	>spacer25	>spacer25
TTACTTGATGTCAAACATGTAACGCGGAAG	TTACTTGATGTCAAACATGTAACGCGGAAG	TGTCATGGCGAAAGGTAAAACGGTCGATTG
>spacer26	>spacer26	>spacer26
AATACGTCTCTCTTGATTTTTATACGAGTA	AATACGTCTCTCTTGATTTTTATACGAGTA	AGTGTTGGAGACTGCAAGGATTTCCGGATT
>spacer27	>spacer27	>spacer27
GAGGTCATCAAAGAAGACGATCATACGTGC	GAGGTCATCAAAGAAGACGATCATACGTGC	AACCTGCAGGTGCTGTGTTCACGTCAGCAA
>spacer28	>spacer28	>spacer28
TGTTTTCAATTGTTTCTAGTTCTTCATTAA	TGTTTTCAATTGTTTCTAGTTCTTCATTAA	TTGATGAGAATCTATACAGGTACTTAACCG
>spacer29	>spacer29	>spacer29
AGTTTAAAGATGCGGAAGAATTCGACCAAA	AGTTTAAAGATGCGGAAGAATTCGACCAAA	TGTTGTCAAAGATGGTAATAAATGGGTGAC
>spacer30	>spacer30	>spacer30
TCTAAGTGCGTCTGTAGTCTCGTTGCCTCT	TCTAAGTGCGTCTGTAGTCTCGTTGCCTCT	CATCGAATTGATACTTTTCGAGTGAAGCAA
>spacer31	>spacer31	>spacer31
TCGCAAGCCGGGATTACCCCCACGAACCTC	TCGCAAGCCGGGATTACCCCCACGAACCTC	GTGGGAAACGTTAAATATTATAAAACAGAT
>spacer32	>spacer32	>spacer32	>spacer5
CATATCTAAAATTTGACCTTGACAACGTGAG	CATATCTAAAATTTGACCTTGACAACGTGAG	GCATCGTACCCCAGTTCATGAAGCGCGGTA	GCATCGTACCCCAGTTCATGAAGCGCGGTA
>spacer33	>spacer33	>spacer33	>spacer6
GGAAATACCGACTTGGACTATCGTGTACAC	GGAAATACCGACTTGGACTATCGTGTACAC	ACAAAACTCTCTAATTCAATTGCTCCATCA	ACAAAACTCTCTAATTCAATTGCTCCATCA
>spacer34	>spacer34	>spacer34	>spacer7
TTTCTGATTGGGTTTGATGAATTGACTCGC	TTTCTGATTGGGTTTGATGAATTGACTCGC	TTTATAAAGAATACTTGCGGGGCATAAATG	TTTATAAAGAATACTTGCGGGGCATAAATG
>spacer35	>spacer35	>spacer35
AGGGCTTTTATTGTGGATATAGAAGTCTGA	AGGGCTTTTATTGTGGATATAGAAGTCTGA	GTCTAAACTTGGAATATAACTTAGGTCTTG
>spacer36	>spacer36	>spacer36
AAACAGAAATGAAGGATGGTGAAGAAGTTC	AAACAGAAATGAAGGATGGTGAAGAAGTTC	ACTGATGAAAGTATTTCTCCAATGACAAGT
>spacer37	>spacer37	>spacer37
CATCCACAACATCCCGCAACATGAATTTAG	CATCCACAACATCCCGCAACATGAATTTAG	TTAAATACGATGGAATTAATCTATCGATGC
>spacer38	>spacer38	>spacer38	>spacer8
GCATAGTTTTAAGTTCTTGGTCTGACGTGG	GCATAGTTTTAAGTTCTTGGTCTGACGTGG	TCAAAGAGTTTATACCTGTTTTGATTGAGT	TCAAAGAGTTTATACCTGTTTTGATTGAGT
>spacer39	>spacer39	>spacer39	>spacer9
AAGTTTCGTTGCAGTTTCAACAGAATCGCC	AAGTTTCGTTGCAGTTTCAACAGAATCGCC	TAATATTCTTCCCCCCCATCGCTAACAGGG	TAATATTCTTCCCCCCCATCGCTAACAGGG

## Sheet: subgroup Ic
CRISPR arrays in subgroup Ic
SHL002	SHL008	FSL R2503	SLCC2755	N1_011A	R2_502
Repeat sequence: GTTTTAGAGCTATGTTATTTTGAATGCTACCAAAAC
>spacer1	>spacer1	>spacer1	>spacer1	>spacer1	>spacer1
GCAATAGACCAGTTAGGTGTCACAGGTGCG	GCAATAGACCAGTTAGGTGTCACAGGTGCG	GCAATAGACCAGTTAGGTGTCACAGGTGCG	GCAATAGACCAGTTAGGTGTCACAGGTGCG	GCAATAGACCAGTTAGGTGTCACAGGTGCG	GCAATAGACCAGTTAGGTGTCACAGGTGCG
>spacer2	>spacer2	>spacer2	>spacer2	>spacer2	>spacer2
GATAGTAGTATAATAACTGTGCTAATATGG	GATAGTAGTATAATAACTGTGCTAATATGG	GATAGTAGTATAATAACTGTGCTAATATGG	GATAGTAGTATAATAACTGTGCTAATATGG	GATAGTAGTATAATAACTGTGCTAATATGG	GATAGTAGTATAATAACTGTGCTAATATGG
>spacer3	>spacer3	>spacer3	>spacer3	>spacer3	>spacer3
TTCGTACCATAGTATACACATGCAGGGGC	TTCGTACCATAGTATACACATGCAGGGGCG	TTCGTACCATAGTATACACATGCAGGGGCG	TTCGTACCATAGTATACACATGCAGGGGCG	TTCGTACCATAGTATACACATGCAGGGGCG	TTCGTACCATAGTATACACATGCAGGGGCG
>spacer4	>spacer4	>spacer4	>spacer4	>spacer4	>spacer4
CATATAGATGTTTCCTTTCTACTCGTATAT	CATATAGATGTTTCCTTTCTACTCGTATAT	CATATAGATGTTTCCTTTCTACTCGTATAT	CATATAGATGTTTCCTTTCTACTCGTATAT	CATATAGATGTTTCCTTTCTACTCGTATAT	CATATAGATGTTTCCTTTCTACTCGTATAT
>spacer5	>spacer5	>spacer5	>spacer5	>spacer5	>spacer5
AAATATTATTCAATGCTGTAACTGTAAAAG	AAATATTATTCAATGCTGTAACTGTAAAAG	AAATATTATTCAATGCTGTAACTGTAAAAG	AAATATTATTCAATGCTGTAACTGTAAAAG	AAATATTATTCAATGCTGTAACTGTAAAAG	AAATATTATTCAATGCTGTAACTGTAAAAG
>spacer6	>spacer6	>spacer6	>spacer6	>spacer6	>spacer6
TACTTTTATTGTCTGCTAAGAATACTACTA	TACTTTTATTGTCTGCTAAGAATACTACTA	TACTTTTATTGTCTGCTAAGAATACTACTA	TACTTTTATTGTCTGCTAAGAATACTACTA	TACTTTTATTGTCTGCTAAGAATACTACTA	TACTTTTATTGTCTGCTAAGAATACTACTA
>spacer7	>spacer7	>spacer7	>spacer7	>spacer7	>spacer7
ATTGTACAAATTCCAAGTAACTCATCATTA	ATTGTACAAATTCCAAGTAACTCATCATTA	ATTGTACAAATTCCAAGTAACTCATCATTA	ATTGTACAAATTCCAAGTAACTCATCATTA	ATTGTACAAATTCCAAGTAACTCATCATTA	ATTGTACAAATTCCAAGTAACTCATCATTA
>spacer8	>spacer8	>spacer8	>spacer8	>spacer8	>spacer8
TTTTTCACGTTTGTACTGTCTCTCCTCGTA	TTTTTCACGTTTGTACTGTCTCTCCTCGTA	TTTTTCACGTTTGTACTGTCTCTCCTCGTA	TTTTTCACGTTTGTACTGTCTCTCCTCGTA	TTTTTCACGTTTGTACTGTCTCTCCTCGTA	TTTTTCACGTTTGTACTGTCTCTCCTCGTA
		>spacer9	>spacer9	>spacer9	>spacer9
		TAACTTTAGATACTGCTAAAGAATTAGCAA	TAACTTTAGATACTGCTAAAGAATTAGCAA	TAACTTTAGATACTGCTAAAGAATTAGCAA	TAACTTTAGATACTGCTAAAGAATTAGCAA
		>spacer10	>spacer10	>spacer10	>spacer10
		TGTCTGAATGTAGTTAATATCTTCAACTTG	TGTCTGAATGTAGTTAATATCTTCAACTTG	TGTCTGAATGTAGTTAATATCTTCAACTTG	TGTCTGAATGTAGTTAATATCTTCAACTTG
		>spacer11	>spacer11	>spacer11	>spacer11
		CTTCAGTTTCACCTGTGAATACGCCGTTTA	CTTCAGTTTCACCTGTGAATACGCCGTTTA	CTTCAGTTTCACCTGTGAATACGCCGTTTA	CTTCAGTTTCACCTGTGAATACGCCGTTTA
		>spacer12	>spacer12	>spacer12	>spacer12
		GCGCTTCAGTTTCAGCATTGGTCTTCTTAG	GCGCTTCAGTTTCAGCATTGGTCTTCTTAG	GCGCTTCAGTTTCAGCATTGGTCTTCTTAG	GCGCTTCAGTTTCAGCATTGGTCTTCTTAG
		>spacer13	>spacer13	>spacer13	>spacer13
		TCTCTTGCATTTGGTTCTGAATAATCTCGTA	TCTCTTGCATTTGGTTCTGAATAATCTCGTA	TCTCTTGCATTTGGTTCTGAATAATCTCGTA	TCTCTTGCATTTGGTTCTGAATAATCTCGTA
		>spacer14	>spacer14	>spacer14	>spacer14
		AGAGCAATGTAGTCATTCAGCCAATGCCCT	AGAGCAATGTAGTCATTCAGCCAATGCCCT	AGAGCAATGTAGTCATTCAGCCAATGCCCT	AGAGCAATGTAGTCATTCAGCCAATGCCCT
		>spacer15	>spacer15	>spacer15	>spacer15
		ATATGGGGGCTTATTGTATGGCTAATATAC	ATATGGGGGCTTATTGTATGGCTAATATAC	ATATGGGGGCTTATTGTATGGCTAATATAC	ATATGGGGGCTTATTGTATGGCTAATATAC
		>spacer16	>spacer16	>spacer16	>spacer16
		ACGGGGCATTTAATGTTGGCAAGCGCAATT	ACGGGGCATTTAATGTTGGCAAGCGCAATT	ACGGGGCATTTAATGTTGGCAAGCGCAATT	ACGGGGCATTTAATGTTGGCAAGCGCAATT
		>spacer17	>spacer17	>spacer17	>spacer17
		TCCTCAGATAAGGTTTAGTACGCAAGACTC	TCCTCAGATAAGGTTTAGTACGCAAGACTC	TCCTCAGATAAGGTTTAGTACGCAAGACTC	TCCTCAGATAAGGTTTAGTACGCAAGACTC
		>spacer18	>spacer18	>spacer18	>spacer18
		TCCACTTCGACGCTGGACGGGCTCTCCTCA	TCCACTTCGACGCTGGACGGGCTCTCCTCA	TCCACTTCGACGCTGGACGGGCTCTCCTCA	TCCACTTCGACGCTGGACGGGCTCTCCTCA
		>spacer19	>spacer19	>spacer19	>spacer19
		CAATGCTTGGGGCTATGATGGCATGGATAA	CAATGCTTGGGGCTATGATGGCATGGATAA	CAATGCTTGGGGCTATGATGGCATGGATAA	CAATGCTTGGGGCTATGATGGCATGGATAA
		>spacer20	>spacer20	>spacer20	>spacer20
		CTCTTTTCGATATTCCGGAAGAGGTACTCC	CTCTTTTCGATATTCCGGAAGAGGTACTCC	CTCTTTTCGATATTCCGGAAGAGGTACTCC	CTCTTTTCGATATTCCGGAAGAGGTACTCC
		>spacer21	>spacer21	>spacer21	>spacer21
		CTTTTGTGTCTTCGGTAGCTTTGTCCATTA	CTTTTGTGTCTTCGGTAGCTTTGTCCATTA	CTTTTGTGTCTTCGGTAGCTTTGTCCATTA	CTTTTGTGTCTTCGGTAGCTTTGTCCATTA
		>spacer22	>spacer22	>spacer22	>spacer22
		CCAGAGTCGCTTTTTCTTCCGGCCAGTCTG	CCAGAGTCGCTTTTTCTTCCGGCCAGTCTG	CCAGAGTCGCTTTTTCTTCCGGCCAGTCTG	CCAGAGTCGCTTTTTCTTCCGGCCAGTCTG
		>spacer23	>spacer23	>spacer23	>spacer23
		GTGTGTTATCTATTTGTAGCGTGGGTGTAT	GTGTGTTATCTATTTGTAGCGTGGGTGTAT	GTGTGTTATCTATTTGTAGCGTGGGTGTAT	GTGTGTTATCTATTTGTAGCGTGGGTGTAT
		>spacer24	>spacer24	>spacer24	>spacer24
		ATATACAATGTCTAAGCTTAATCTTTCGGT	ATATACAATGTCTAAGCTTAATCTTTCGGT	ATATACAATGTCTAAGCTTAATCTTTCGGT	ATATACAATGTCTAAGCTTAATCTTTCGGT
		>spacer25	>spacer25	>spacer25	>spacer25
		GAAATAATATTGATAATATCGCTCTTGCTA	GAAATAATATTGATAATATCGCTCTTGCTA	GAAATAATATTGATAATATCGCTCTTGCTA	GAAATAATATTGATAATATCGCTCTTGCTA
		>spacer26	>spacer26	>spacer26	>spacer26
		AGTATTTATTATCTCTATTACTTTTGTATA	AGTATTTATTATCTCTATTACTTTTGTATA	AGTATTTATTATCTCTATTACTTTTGTATA	AGTATTTATTATCTCTATTACTTTTGTATA
		>spacer27	>spacer27	>spacer27	>spacer27
		CGTATTCAAAAGTATATCCGCTAGCCTCAA	CGTATTCAAAAGTATATCCGCTAGCCTCAA	CGTATTCAAAAGTATATCCGCTAGCCTCAA	CGTATTCAAAAGTATATCCGCTAGCCTCAA
		>spacer28	>spacer28	>spacer28	>spacer28
		TAGGTTTAGGGAGTAAATTAGCTCCTTTGG	TAGGTTTAGGGAGTAAATTAGCTCCTTTGG	TAGGTTTAGGGAGTAAATTAGCTCCTTTGG	TAGGTTTAGGGAGTAAATTAGCTCCTTTGG
		>spacer29	>spacer29	>spacer29	>spacer29
		GGTAAAACAAGCATCGGCGAAGCAGTAACA	GGTAAAACAAGCATCGGCGAAGCAGTAACA	GGTAAAACAAGCATCGGCGAAGCAGTAACA	GGTAAAACAAGCATCGGCGAAGCAGTAACA
		>spacer30	>spacer30	>spacer30	>spacer30
		TCCTAAATCTGAAAACAAAAACTACGAGTT	TCCTAAATCTGAAAACAAAAACTACGAGTT	TCCTAAATCTGAAAACAAAAACTACGAGTT	TCCTAAATCTGAAAACAAAAACTACGAGTT
		>spacer31	>spacer31	>spacer31	>spacer31
		TATTGGTGCCGCGATTAAAGTGTTTGACTT	TATTGGTGCCGCGATTAAAGTGTTTGACTT	TATTGGTGCCGCGATTAAAGTGTTTGACTT	TATTGGTGCCGCGATTAAAGTGTTTGACTT
		>spacer32	>spacer32	>spacer32	>spacer32
		TATTGGTGCCGCGATTAAAGTGTTTGACTT	TATTGGTGCCGCGATTAAAGTGTTTGACTT	TATTGGTGCCGCGATTAAAGTGTTTGACTT	TATTGGTGCCGCGATTAAAGTGTTTGACTT
		>spacer33	>spacer33	>spacer33	>spacer33
		AAAGCAATAAATCAGATCATAAAGGAGCCT	AAAGCAATAAATCAGATCATAAAGGAGCCT	AAAGCAATAAATCAGATCATAAAGGAGCCT	AAAGCAATAAATCAGATCATAAAGGAGCCT
		>spacer34	>spacer34	>spacer34	>spacer34
		CGACGGAAAAATTAGACGACGCTAATGTGC	CGACGGAAAAATTAGACGACGCTAATGTGC	CGACGGAAAAATTAGACGACGCTAATGTGC	CGACGGAAAAATTAGACGACGCTAATGTGC
		>spacer35	>spacer35	>spacer35	>spacer35
		GGGCAACGATATTTGTAGATAACAGGGAGT	GGGCAACGATATTTGTAGATAACAGGGAGT	GGGCAACGATATTTGTAGATAACAGGGAGT	GGGCAACGATATTTGTAGATAACAGGGAGT
>spacer9	>spacer9	>spacer36	>spacer36	>spacer36	>spacer36
TACGATGTTAAGCGGTGGAGTAGATCAGTA	TACGATGTTAAGCGGTGGAGTAGATCAGTA	TACGATGTTAAGCGGTGGAGTAGATCAGTA	TACGATGTTAAGCGGTGGAGTAGATCAGTA	TACGATGTTAAGCGGTGGAGTAGATCAGTA	TACGATGTTAAGCGGTGGAGTAGATCAGTA
>spacer10	>spacer10	>spacer37	>spacer37	>spacer37	>spacer37
TATAGTCTGTTTTTTCGTAAGTGAGCAGCGC	TATAGTCTGTTTTTTCGTAAGTGAGCAGCGC	TATAGTCTGTTTTTTCGTAAGTGAGCAGCGC	TATAGTCTGTTTTTTCGTAAGTGAGCAGCGC	TATAGTCTGTTTTTTCGTAAGTGAGCAGCGC	TATAGTCTGTTTTTTCGTAAGTGAGCAGCGC
>spacer11	>spacer11	>spacer38	>spacer38	>spacer38	>spacer38
TTGGGCAAAATGACCGTAATAAATCCATTC	TTGGGCAAAATGACCGTAATAAATCCATTC	TTGGGCAAAATGACCGTAATAAATCCATTC	TTGGGCAAAATGACCGTAATAAATCCATTC	TTGGGCAAAATGACCGTAATAAATCCATTC	TTGGGCAAAATGACCGTAATAAATCCATTC
>spacer12	>spacer12	>spacer39	>spacer39	>spacer39	>spacer39
TTAGCACTTATATAGAAGCCCCGCCCCTAC	TTAGCACTTATATAGAAGCCCCGCCCCTAC	TTAGCACTTATATAGAAGCCCCGCCCCTAC	TTAGCACTTATATAGAAGCCCCGCCCCTAC	TTAGCACTTATATAGAAGCCCCGCCCCTAC	TTAGCACTTATATAGAAGCCCCGCCCCTAC
>spacer13	>spacer13	>spacer40	>spacer40	>spacer40	>spacer40
AGTGATGGGGAAGAGATTGAACTTATGTTT	AGTGATGGGGAAGAGATTGAACTTATGTTT	AGTGATGGGGAAGAGATTGAACTTATGTTT	AGTGATGGGGAAGAGATTGAACTTATGTTT	AGTGATGGGGAAGAGATTGAACTTATGTTT	AGTGATGGGGAAGAGATTGAACTTATGTTT
Repeat sequence: GTTTTAACTACTTATTATGAAATGTAAAT
>spacer1	>spacer1	>spacer1	>spacer1	>spacer1	>spacer1
CAATGCTTAAACCGAGAGCATCAAATTGTTCCCATGC	CAATGCTTAAACCGAGAGCATCAAATTGTTCCCATGC	CAATGCTTAAACCGAGAGCATCAAATTGTTCCCATGC	CAATGCTTAAACCGAGAGCATCAAATTGTTCCCATGC	CAATGCTTAAACCGAGAGCATCAAATTGTTCCCATGC	CAATGCTTAAACCGAGAGCATCAAATTGTTCCCATGC
>spacer2	>spacer2	>spacer2	>spacer2	>spacer2	>spacer2
ATTACAGTACAAGCAAGGGTTATTGAGTTAAATATT	ATTACAGTACAAGCAAGGGTTATTGAGTTAAATATT	ATTACAGTACAAGCAAGGGTTATTGAGTTAAATATT	ATTACAGTACAAGCAAGGGTTATTGAGTTAAATATT	ATTACAGTACAAGCAAGGGTTATTGAGTTAAATATT	ATTACAGTACAAGCAAGGGTTATTGAGTTAAATATT
>spacer3	>spacer3	>spacer3	>spacer3	>spacer3	>spacer3
ATTAATGATAAGAGCGGAAAGAAAACTTTCAAGGG	ATTAATGATAAGAGCGGAAAGAAAACTTTCAAGGG	ATTAATGATAAGAGCGGAAAGAAAACTTTCAAGGG	ATTAATGATAAGAGCGGAAAGAAAACTTTCAAGGG	ATTAATGATAAGAGCGGAAAGAAAACTTTCAAGGG	ATTAATGATAAGAGCGGAAAGAAAACTTTCAAGGG
>spacer4	>spacer4	>spacer4	>spacer4	>spacer4	>spacer4
TCCCCCTTAAGATACAAACTCGATTTGACAGGTGCAGGTT	TCCCCCTTAAGATACAAACTCGATTTGACAGGTGCAGGTT	TCCCCCTTAAGATACAAACTCGATTTGACAGGTGCAGGTT	TCCCCCTTAAGATACAAACTCGATTTGACAGGTGCAGGTT	TCCCCCTTAAGATACAAACTCGATTTGACAGGTGCAGGTT	TCCCCCTTAAGATACAAACTCGATTTGACAGGTGCAGGTT
>spacer5	>spacer5	>spacer5	>spacer5	>spacer5	>spacer5
TCGTTTATGACCTTATGAAAGAGTTAACACCTCGAC	TCGTTTATGACCTTATGAAAGAGTTAACACCTCGAC	TCGTTTATGACCTTATGAAAGAGTTAACACCTCGAC	TCGTTTATGACCTTATGAAAGAGTTAACACCTCGAC	TCGTTTATGACCTTATGAAAGAGTTAACACCTCGAC	TCGTTTATGACCTTATGAAAGAGTTAACACCTCGAC
>spacer6	>spacer6	>spacer6	>spacer6	>spacer6	>spacer6
CTTCCTACTTTTTGACATAAAAAATAAGCCGAGTTG	CTTCCTACTTTTTGACATAAAAAATAAGCCGAGTTG	CTTCCTACTTTTTGACATAAAAAATAAGCCGAGTTG	CTTCCTACTTTTTGACATAAAAAATAAGCCGAGTTG	CTTCCTACTTTTTGACATAAAAAAATAAGCCGAGTTG	CTTCCTACTTTTTGACATAAAAAAATAAGCCGAGTTG
>spacer7	>spacer7	>spacer7	>spacer7	>spacer7	>spacer7
AAGTTCAAAACCTCCCACACCCGCTATGAATAAATT	AAAAATAAATAAGTTCAAAACCTCCCACACCCGCTATGAATAAATT	AAGTTCAAAACCTCCCACACCCGCTATGAATAAATT	AAGTTCAAAACCTCCCACACCCGCTATGAATAAATT	AAGTTCAAAACCTCCCACACCCGCTATGAATAAATT	AAGTTCAAAACCTCCCACACCCGCTATGAATAAATT
>spacer8	>spacer8	>spacer8	>spacer8	>spacer8	>spacer8
TTCGTAATTTTACGATTATACTTTTTAGTCAAATTAC	TTCGTAATTTTACGATTATACTTTTTAGTCAAATTAC	TTCGTAATTTTACGATTATACTTTTTAGTCAAATTAC	TTCGTAATTTTACGATTATACTTTTTAGTCAAATTAC	TTCGTAATTTTACGATTATACTTTTTAGTCAAATTAC	TTCGTAATTTTACGATTATACTTTTTAGTCAAATTAC
>spacer9	>spacer9	>spacer9	>spacer9	>spacer9	>spacer9
GTAACAAGTAGTGTTATACCTGCAACAATACCAGT	GTAACAAGTAGTGTTATACCTGCAACAATACCAGT	GTAACAAGTAGTGTTATACCTGCAACAATACCAGT	GTAACAAGTAGTGTTATACCTGCAACAATACCAGT	GTAACAAGTAGTGTTATACCTGCAACAATACCAGT	GTAACAAGTAGTGTTATACCTGCAACAATACCAGT
>spacer10	>spacer10	>spacer10	>spacer10	>spacer10	>spacer10
TGGAAATGGGAAGAAAGAAATGCACTGATTGTAGAG	TGGAAATGGGAAGAAAGAAATGCACTGATTGTAGAG	TGGAAATGGGAAGAAAGAAATGCACTGATTGTAGAG	TGGAAATGGGAAGAAAGAAATGCACTGATTGTAGAG	TGGAAATGGGAAGAAAGAAATGCACTGATTGTAGAG	TGGAAATGGGAAGAAAGAAATGCACTGATTGTAGAG
>spacer11	>spacer11	>spacer11	>spacer11	>spacer11	>spacer11
GTCCACATCGACAATAAAAAACACATTGTATCACTT	GTCCACATCGACAATAAAAAACACATTGTATCACTT	GTCCACATCGACAATAAAAAACACATTGTATCACTT	GTCCACATCGACAATAAAAAACACATTGTATCACTT	GTCCACATCGACAATAAAAAACACATTGTATCACTT	GTCCACATCGACAATAAAAAACACATTGTATCACTT
>spacer12	>spacer12	>spacer12	>spacer12	>spacer12	>spacer12
CTGGTTACTCAACTGGCGACAGTAATACACCTCAAT	CTGGTTACTCAACTGGCGACAGTAATACACCTCAAT	CTGGTTACTCAACTGGCGACAGTAATACACCTCAAT	CTGGTTACTCAACTGGCGACAGTAATACACCTCAAT	CTGGTTACTCAACTGGCGACAGTAATACACCTCAAT	CTGGTTACTCAACTGGCGACAGTAATACACCTCAAT
>spacer13	>spacer13	>spacer13	>spacer13	>spacer13	>spacer13
TTTGGATAGGTTGTTTCTGATAAATAGGTTCACG	TTTGGATAGGTTGTTTCTGATAAATAGGTTCACG	TTTGGATAGGTTGTTTCTGATAAATAGGTTCACG	TTTGGATAGGTTGTTTCTGATAAATAGGTTCACG	TTTGGATAGGTTGTTTCTGATAAATAGGTTCACG	TTTGGATAGGTTGTTTCTGATAAATAGGTTCACG
>spacer14	>spacer14	>spacer14	>spacer14	>spacer14	>spacer14
AGAAAAAAAACATCTTTCCAATTTGTTGTTTTGC	AGAAAAAAAACATCTTTCCAATTTGTTGTTTTGC	AGAAAAAAAACATCTTTCCAATTTGTTGTTTTGC	AGAAAAAAAACATCTTTCCAATTTGTTGTTTTGC	AGAAAAAAAACATCTTTCCAATTTGTTGTTTTGC	AGAAAAAAAACATCTTTCCAATTTGTTGTTTTGC
>spacer15	>spacer15	>spacer15	>spacer15	>spacer15	>spacer15
ACAAGTGCTAGAACAGAAGTTATAATTTGAACATTAC	ACAAGTGCTAGAACAGAAGTTATAATTTGAACATTAC	ACAAGTGCTAGAACAGAAGTTATAATTTGAACATTAC	ACAAGTGCTAGAACAGAAGTTATAATTTGAACATTAC	ACAAGTGCTAGAACAGAAGTTATAATTTGAACATTAC	ACAAGTGCTAGAACAGAAGTTATAATTTGAACATTAC
>spacer16	>spacer16	>spacer16	>spacer16	>spacer16	>spacer16
AGAAGCGTTAGCGGCATTGTTCGAAAGTAATTTA	AGAAGCGTTAGCGGCATTGTTCGAAAGTAATTTA	AGAAGCGTTAGCGGCATTGTTCGAAAGTAATTTA	AGAAGCGTTAGCGGCATTGTTCGAAAGTAATTTA	AGAAGCGTTAGCGGCATTGTTCGAAAGTAATTTA	AGAAGCGTTAGCGGCATTGTTCGAAAGTAATTTA
>spacer17	>spacer17	>spacer17	>spacer17	>spacer17	>spacer17
TATAAAATATTGCCCAATGTGCGGAAGGAGTTTGGA	TATAAAATATTGCCCAATGTGCGGAAGGAGTTTGGA	TATAAAATATTGCCCAATGTGCGGAAGGAGTTTGGA	TATAAAATATTGCCCAATGTGCGGAAGGAGTTTGGA	TATAAAATATTGCCCAATGTGCGGAAGGAGTTTGGA	TATAAAATATTGCCCAATGTGCGGAAGGAGTTTGGA
>spacer18	>spacer18	>spacer18	>spacer18	>spacer18	>spacer18
AAGAAATCCGGGAAGTTTTGTTCTACAGAGCGAACGG	AAGAAATCCGGGAAGTTTTGTTCTACAGAGCGAACGG	AAGAAATCCGGGAAGTTTTGTTCTACAGAGCGAACGG	AAGAAATCCGGGAAGTTTTGTTCTACAGAGCGAACGG	AAGAAATCCGGGAAGTTTTGTTCTACAGAGCGAACGG	AAGAAATCCGGGAAGTTTTGTTCTACAGAGCGAACGG
>spacer19	>spacer19	>spacer19	>spacer19	>spacer19	>spacer19
GTGTAATTCTTAATTCCGTATTGATTCGCTAGTTTT	GTGTAATTCTTAATTCCGTATTGATTCGCTAGTTTT	GTGTAATTCTTAATTCCGTATTGATTCGCTAGTTTT	GTGTAATTCTTAATTCCGTATTGATTCGCTAGTTTT	GTGTAATTCTTAATTCCGTATTGATTCGCTAGTTTT	GTGTAATTCTTAATTCCGTATTGATTCGCTAGTTTT
>spacer20	>spacer20	>spacer20	>spacer20	>spacer20	>spacer20
TTTTGAAATATGAGGACTTAGAAAATGAAAAAAAT	TTTTGAAATATGAGGACTTAGAAAATGAAAAAAAT	TTTTGAAATATGAGGACTTAGAAAATGAAAAAAAT	TTTTGAAATATGAGGACTTAGAAAATGAAAAAAAT	TTTTGAAATATGAGGACTTAGAAAATGAAAAAAAT	TTTTGAAATATGAGGACTTAGAAAATGAAAAAAAT

## Sheet: subgroup Id
CRISPR arrays in subgroup Id
SHL010	FSL J2064
Repeat sequence: CATGTCAGTCATTGAACTGGTATC	Repeat sequence: GATACCAGTTCCGTTACTAATATG
>spacer1	>spacer1
AAAGGTACTTAAATCTAGCTCTTCAAGACTAGTACAATTTTGAAACATTCTATT	AAAGGTACTTAAATCTAGCTCTTCAAGACTAGTACAATTTTGAAACATTCTATT
>spacer2	>spacer2
CCAATTGCTTACATCCAAAATCTCCAGTGATCCACAACCCGAAAACATGGAATA	CCAATTGCTTACATCCAAAATCTCCAGTGATCCACAACCCGAAAACATGGAATA
>spacer3	>spacer3
AAAATGACTTAAATCTAACTCTTCAAGACCAGAGCAAAATTGAAACATGCCATA	AAAATGACTTAAATCTAACTCTTCAAGACCAGAGCAAAATTGAAACATGCCATA

## Sheet: subgroup IIi and IIj
CRISPR arrays in subgroup IIi and IIj
SHL006	SLCC2372	FSL R2561	EGDe	LO28
Repeat sequence: GTTTTAGTTACTTATTGTGAAATGTAAAT
>spacer1	>spacer1	>spacer1	>spacer1	>spacer1
CGATAAAAAAGATATTAGTAATTTATTTGCAATTTA	CGATAAAAAAGATATTAGTAATTTATTTGCAATTTA	CGATAAAAAAGATATTAGTAATTTATTTGCAATTTA	CGATAAAAAAGATATTAGTAATTTATTTGCAATTTA	GCTTTGGTGGTATTGAGTGTAGGGACTTTGGTGGTAA
>spacer2	>spacer2	>spacer2	>spacer2	>spacer2
TGCTCTCTTTTGTGTAAAGCACATCAAGCATGTAGC	TGCTCTCTTTTGTGTAAAGCACATCAAGCATGTAGC	TGCTCTCTTTTGTGTAAAGCACATCAAGCATGTAGC	TGCTCTCTTTTGTGTAAAGCACATCAAGCATGTAGC	TTGTAACCCATCGCTGTCCCTTTGACAAAAATCGC
>spacer3	>spacer3	>spacer3	>spacer3	>spacer3
GCGATTTTTGTCAAAGGGACAGCGATGGGTTACAA	GCGATTTTTGTCAAAGGGACAGCGATGGGTTACAA	GCGATTTTTGTCAAAGGGACAGCGATGGGTTACAA	GCGATTTTTGTCAAAGGGACAGCGATGGGTTACAA	GCTACATGCTTGATGTGCTTTACACAAAAGAGAGCA
>spacer4	>spacer4	>spacer4	>spacer4	>spacer4
TTACCACCAAAGTCCCTACACTCAATACCACCAAAGC	TTACCACCAAAGTCCCTACACTCAATACCACCAAAGC	TTACCACCAAAGTCCCTACACTCAATACCACCAAAGC	TTACCACCAAAGTCCCTACACTCAATACCACCAAAGC	TAAATTGCAAATAAATTACTAATTCTTTTTTATCG
SHL014	SHL016	SHL018
Repeat sequence: GTTTTAGTTACTTATTGTGAAATGTAAAT
>spacer1	>spacer1	>spacer1
GCTTTGGTGGTATTGAGTGTAGGGACTTTGGTGGTAA	GCTTTGGTGGTATTGAGTGTAGGGACTTTGGTGGTAA	CGATAAAAAAGATATTAGTAATTTATTTGCAATTTA
>spacer2	>spacer2	>spacer2
TTGTAACCCATCGCTGTCCCTTTGACAAAAATCGC	TTGTAACCCATCGCTGTCCCTTTGACAAAAATCGC	TGCTCTCTTTTGTGTAAAGCACATCAAGCATGTAGC
>spacer3	>spacer3	>spacer3
GCTACATGCTTGATGTGCTTTACACAAAAGAGAGCA	GCTACATGCTTGATGTGCTTTACACAAAAGAGAGCA	GCGATTTTTGTCAAAGGGACAGCGATGGGTTACAA
>spacer4	>spacer4	>spacer4
TAAATTGCAAATAAATTACTAATATCTTTTTTATCG	TAAATTGCAAATAAATTACTAATATCTTTTTTATCG	TTACCACCAAAGTCCCTACACTCAATACCACCAAAGC

## Sheet: subgroup IIk
CRISPR arrays in subgroup IIk
SHL004	5578	5923	SHL015
Repeat sequence: TTTTAGTTACTTATTGTGAAATGTAAAT
>spacer1	>spacer1	>spacer1	>spacer1
ACAGATCAAACTCCGGAAGGGTGATTGTAAATGGCG	ACAGATCAAACTCCGGAAGGGTGATTGTAAATGGCG	ACAGATCAAACTCCGGAAGGGTGATTGTAAATGGCG	ACAGATCAAACTCCGGAAGGGTGATTGTAAATGGCG
>spacer2	>spacer2	>spacer2	>spacer2
TGCTCTCTTTTGTGTAAAGCACATCAAGCATGTAGCG	TGCTCTCTTTTGTGTAAAGCACATCAAGCATGTAGCG	TGCTCTCTTTTGTGTAAAGCACATCAAGCATGTAGCG	TGCTCTCTTTTGTGTAAAGCACATCAAGCATGTAGCG
>spacer3	>spacer3	>spacer3	>spacer3
GCGATTTTTGTCAAAGGGACAGCGATGGGTTACAAG	GCGATTTTTGTCAAAGGGACAGCGATGGGTTACAAG	GCGATTTTTGTCAAAGGGACAGCGATGGGTTACAAG	GCGATTTTTGTCAAAGGGACAGCGATGGGTTACAAG
>spacer4	>spacer4	>spacer4	>spacer4
TTTTCTACTCCTGCTTCTAAAATGTCGTTTATAAG	TTTTCTACTCCTGCTTCTAAAATGTCGTTTATAAG	TTTTCTACTCCTGCTTCTAAAATGTCGTTTATAAG	TTTTCTACTCCTGCTTCTAAAATGTCGTTTATAAG
>spacer5	>spacer5	>spacer5	>spacer5
CTAAAACATCCTTCACTGTATCAACTCCTTTCTATA	CTAAAACATCCTTCACTGTATCAACTCCTTTCTATA	CTAAAACATCCTTCACTGTATCAACTCCTTTCTATA	CTAAAACATCCTTCACTGTATCAACTCCTTTCTATA
>spacer6	>spacer6	>spacer6	>spacer6
AAAATAGGAGGAAATAAATTATGACTATCAAATTAAG	AAAATAGGAGGAAATAAATTATGACTATCAAATTAAG	AAAATAGGAGGAAATAAATTATGACTATCAAATTAAG	AAAATAGGAGGAAATAAATTATGACTATCAAATTAAG
>spacer7	>spacer7	>spacer7	>spacer7
TTTGTTGAATCAACGGATATAGATTTTACAATTTCG	TTTGTTGAATCAACGGATATAGATTTTACAATTTCG	TTTGTTGAATCAACGGATATAGATTTTACAATTTCG	TTTGTTGAATCAACGGATATAGATTTTACAATTTCG

## Sheet: subgroup IId and IIe
CRISPR arrays in subgroup IId and IIe
SHL005	10403S	SLCC5850	J2_031
Repeat sequence: GTTTTAGTTACTTATTGTGAAATGTAAAT
>spacer1		>spacer1
TCTTTAGTTGTTACTTGTTGGTTAATGAGATCTACC		TCTTTAGTTGTTACTTGTTGGTTAATGAGATCTACCG	>spacer2
>spacer2	>spacer1	>spacer2	CGAAATTGTAAAATCTATATCCGTTGATTCAACAAA
TGCTCTCTTTTGTGTAAAGCACATCAAGCATGTAGC	TGCTCTCTTTTGTGTAAAGCACATCAAGCATGTAGC	TGCTCTCTTTTGTGTAAAGCACATCAAGCATGTAGCG	>spacer3
>spacer3	>spacer2	>spacer3	CTTAATTTGATAGTCATAATTTATTTCCTCCTATTTT
GCGATTTTTGTCAAAGGGACAGCGATGGGTTACAA	GCGATTTTTGTCAAAGGGACAGCGATGGGTTACAA	GCGATTTTTGTCAAAGGGACAGCGATGGGTTACAAG	>spacer4
>spacer4	>spacer3	>spacer4	TATAGAAAGGAGTTGATACAGTGAAGGATGTTTTAG
TTACCACCAAAGTCCCTACACTCAATACCACCAAAGC	TTACCACCAAAGTCCCTACACTCAATACCACCAAAGC	TTACCACCAAAGTCCCTACACTCAATACCACCAAAGCG	>spacer5
>spacer5	>spacer4	>spacer5	CTTATAAACGACATTTTAGAAGCAGGAGTAGAAAA
CGCTCTGACCTGTTCCTTGTGCAACACTCGTTACA	CGCTCTGACCTGTTCCTTGTGCAACACTCGTTACA	TTTTCTACTCCTGCTTCTAAAATGTCGTTTATAAG	>spacer6
>spacer6	>spacer5	>spacer6	CTTGTAACCCATCGCTGTCCCTTTGACAAAAATCGC
TTTTCTACTCCTGCTTCTAAAATGTCGTTTATAA	TTTTCTACTCCTGCTTCTAAAATGTCGTTTATAA	CTAAAACATCCTTCACTGTATCAACTCCTTTCTATA	>spacer7
>spacer7	>spacer6	>spacer7	CGCTACATGCTTGATGTGCTTTACACAAAAGAGAGCA
CTAAAACATCCTTCACTGTATCAACTCCTTTCTAT	CTAAAACATCCTTCACTGTATCAACTCCTTTCTAT	AAAATAGGAGGAAATAAATTATGACTATCAAATTAAG	>spacer8
>spacer8	>spacer7	>spacer8	CGCCATTTACAATCACCCTTCCGGAGTTTGATCTGT
AAAATAGGAGGAAATAAATTATGACTATCAAATTAA	AAAATAGGAGGAAATAAATTATGACTATCAAATTAA	TTTGTTGAATCAACGGATATAGATTTTACAATTTCG
>spacer9	>spacer8
TTTGTTGAATCAACGGATATAGATTTTACAATTTC	TTTGTTGAATCAACGGATATAGATTTTACAATTTC
Repeat sequence: GTTTTAGAGCTATGTTATTTTGAATGCTACCAAAAC
>spacer1	>spacer1	>spacer1	>spacer1
CAAGTTAAAGATATCAACTACATTCAGACA	CAAGTTAAAGATATCAACTACATTCAGACA	CAAGTTAAAGATATCAACTACATTCAGACA	CAAAGTGCTTTCTTCGATGACAACTGTTGC
>spacer2	>spacer2	>spacer2	>spacer2
AGCTTGCGTTTAGAGGACGAAGAAAAACTA	AGCTTGCGTTTAGAGGACGAAGAAAAACTA	AGCTTGCGTTTAGAGGACGAAGAAAAACTA	ACGGTAAATGGAATTTCTTCTTTATTAAGA
>spacer3	>spacer3	>spacer3	>spacer3
AGTAATCTCCTTTTCCAAGGACCATCACGT	CCTTTGTTTAGTTTGTTTATCTATCTAACT	AGTAATCTCCTTTTCCAAGGACCATCACGT	ATGCGTTTGGTACAGTACCTTGAACAACGT
>spacer4	>spacer4	>spacer4	>spacer4
TTGATAGATAGTGTTAGAAGGGAAATTTAA	AACAAGAAAAAAGATCCAGACAATATTGCA	TTGATAGATAGTGTTAGAAGGGAAATTTAA	AGTCCAACAACCGCCTCCGTGTGTGTTTCT
>spacer5	>spacer5	>spacer5	>spacer5
TTCAGACTATGTTTTCAACAAAGGGATGCTA	GCTGTTGCAACATGATCAAAAAAATTATTT	TTCAGACTATGTTTTCAACAAAGGGATGCTA	CTTTCATCAAGTGTATTTTTTGCGACAAGA
>spacer6	>spacer6	>spacer6	>spacer6
TCGCCTGTTTGGGCTGTGAACCGAGCTGTT	TAAGCGTAATATTAATGTCAAAGCTTCTAG	TCGCCTGTTTGGGCTGTGAACCGAGCTGTT	ATCAATCGACAATATAAATACGCATCATCT
>spacer7	>spacer7	>spacer7	>spacer7
AGCTTGCGTTTAGAGGACGAAGAAAAACTA	TGATGGATGACATTTCTAAGCAAATAACTA	AGCTTGCGTTTAGAGGACGAAGAAAAACTA	ATCAATCGACAATATAAATACGCATCATCT
>spacer8	>spacer8	>spacer8	>spacer8
AGTAATCTCCTTTTCCAAGGACCATCACGT	AGTAATCTCCTTTTCCAAGGACCATCACGT	AGTAATCTCCTTTTCCAAGGACCATCACGT	TTTAGGGAAGCGCCCTTCTTCCCGTTGAAA
>spacer9	>spacer9	>spacer9	>spacer9
TTGATAGATAGTGTTAGAAGGGAAATTTAA	TTGATAGATAGTGTTAGAAGGGAAATTTAA	TTGATAGATAGTGTTAGAAGGGAAATTTAA	ATACGAATTCTTTATCAAGGGTCAGAACGG
>spacer10	>spacer10	>spacer10	>spacer10
TTCAGACTATGTTTTCAACAAAGGGATGCTA	TTCAGACTATGTTTTCAACAAAGGGATGCTA	TTCAGACTATGTTTTCAACAAAGGGATGCTA	CCGATAGTTTTTTAAAAGTAACTTTACATT
>spacer11	>spacer11	>spacer11	>spacer11
TCGCCTGTTTGGGCTGTGAACCGAGCTGTT	TCGCCTGTTTGGGCTGTGAACCGAGCTGTT	TCGCCTGTTTGGGCTGTGAACCGAGCTGTT	CACTACATTCAAATATAAACCTTCACAAGC
>spacer12	>spacer12	>spacer12	>spacer12
TCATAGTCTGTTGGAACATCTGCATGAACT	TCATAGTCTGTTGGAACATCTGCATGAACT	TCATAGTCTGTTGGAACATCTGCATGAACT	CGTACTCGTTCGTCTCGTTAATGACGTACG
>spacer13	>spacer13	>spacer13	>spacer13
TTCCCAGCCGTAATAGATACTAAATTACCA	TTCCCAGCCGTAATAGATACTAAATTACCA	TTCCCAGCCGTAATAGATACTAAATTACCA	TGGCGATGCGTTGTTACCGATAGCTGAAAT
>spacer14	>spacer14	>spacer14	>spacer14
GTGTTTCTTTCCCACCTTCTGGTTCAACGC	GTGTTTCTTTCCCACCTTCTGGTTCAACGC	GTGTTTCTTTCCCACCTTCTGGTTCAACGC	ATATGACCGGTTTGATTCTGGTTACTGGAA
>spacer15	>spacer15	>spacer15	>spacer15
GCTGCCTCGCTTTACTCTTCGTTATCTCCA	GCTGCCTCGCTTTACTCTTCGTTATCTCCA	GCTGCCTCGCTTTACTCTTCGTTATCTCCA	CACGAGTATCCACACAATCACTATCCAAAT
>spacer16	>spacer16	>spacer16	>spacer16
AACACACCGAGCAATAGAAATACACTGTTA	AACACACCGAGCAATAGAAATACACTGTTA	AACACACCGAGCAATAGAAATACACTGTTA	TTCTTTTCCTTTGATAACAGCTCTATAAGT
>spacer17	>spacer17	>spacer17	>spacer17
GAATAATCCGTACAGCCTTATCATTATCAA	GAATAATCCGTACAGCCTTATCATTATCAA	GAATAATCCGTACAGCCTTATCATTATCAA	TTTAATTTCTTCCATCAGTCCAGCGGGAGC
>spacer18	>spacer18	>spacer18	>spacer18
GAAAAAGTTGTCGATCTTACAAAAAAATTC	GAAAAAGTTGTCGATCTTACAAAAAAATTC	GAAAAAGTTGTCGATCTTACAAAAAAATTC	ATATTCAAATGAATCAACTAATACTTTTTT
>spacer19	>spacer19	>spacer19	>spacer19
ACCAACGGCGCGCAAAAGAAAATCATTAAA	ACCAACGGCGCGCAAAAGAAAATCATTAAA	ACCAACGGCGCGCAAAAGAAAATCATTAAA	TTTAGTTTATCAGTTTATCACAATGGAAGA
>spacer20	>spacer20	>spacer20	>spacer20
TGCGCACGCCAGTCTACACTTAGACTTGGT	GCTATAGAGATCCATTTAACCGTTTCATAC	TGCGCACGCCAGTCTACACTTAGACTTGGT	AACTACAATCAGAACCCTATCGACTTAGAA
>spacer21	>spacer21	>spacer21	>spacer21
GCTATAGAGATCCATTTAACCGTTTCATAC	AGCGTCAGAGCCCTCTTCTTCCACACGTGT	GCTATAGAGATCCATTTAACCGTTTCATAC	TTGGTTTGATGAAGAACTATTCAGTTGCTT
>spacer22	>spacer22	>spacer22	>spacer22
AGCGTCAGAGCCCTCTTCTTCCACACGTGT	GCGCTTCCCATCGATTTAAACGCATTTACA	AGCGTCAGAGCCCTCTTCTTCCACACGTGT	ACAATAAGATTTTTGAAGGGGATATAGGCT
>spacer23	>spacer23	>spacer23	>spacer23
GCGCTTCCCATCGATTTAAACGCATTTACA	CCTTTGGAGGAACTGAATTTACTGGCACTA	GCGCTTCCCATCGATTTAAACGCATTTACA	TGTCTGAATGTAGTTGATATCTTTAACTTG
>spacer24	>spacer24	>spacer24
CCTTTGGAGGAACTGAATTTACTGGCACTA	GCCTTGCTTGACCCAACTAGTGACTTCTTC	CCTTTGGAGGAACTGAATTTACTGGCACTA
>spacer25	>spacer25	>spacer25
GCCTTGCTTGACCCAACTAGTGACTTCTTC	TTGTTGTCGTCGGGTAGTTCGCCCATATCT	GCCTTGCTTGACCCAACTAGTGACTTCTTC
>spacer26	>spacer26	>spacer26
TTGTTGTCGTCGGGTAGTTCGCCCATATCT	ATTCGTGAATGCCGACAATCGTTCATTTCCA	TTGTTGTCGTCGGGTAGTTCGCCCATATCT
>spacer27	>spacer27	>spacer27
ATTCGTGAATGCCGACAATCGTTCATTTCCA	GGTGAGGTAAATCAATATAAAGATGCATTA	ATTCGTGAATGCCGACAATCGTTCATTTCCA
>spacer28	>spacer28	>spacer28
GGTGAGGTAAATCAATATAAAGATGCATTA	TCGTCCACTCTAGTAGCATCTAGGTCTAGG	GGTGAGGTAAATCAATATAAAGATGCATTA
>spacer29	>spacer29	>spacer29
TCGTCCACTCTAGTAGCATCTAGGTCTAGG	GTCATTTTTAATAGTTTCAATTGCTGATAA	TCGTCCACTCTAGTAGCATCTAGGTCTAGG
>spacer30	>spacer30	>spacer30
GTCATTTTTAATAGTTTCAATTGCTGATAA	TCAAAAGCGCGCATGAGGAAGAAATCACGA	GTCATTTTTAATAGTTTCAATTGCTGATAA
>spacer31		>spacer31
TCAAAAGCGCGCATGAGGAAGAAATCACGA		TCAAAAGCGCGCATGAGGAAGAAATCACGA

## Sheet: subgroup IIg
SHL001	C1_387	SHL017
Repeat sequence: ATTTACATTTCATAATAAGTAGTTAAAAC
>spacer1	>spacer1	>spacer1
AGTTTTAGAAGTATGTTAGACGTTGACGAAAATC	AGTTTTAGAAGTATGTTAGACGTTGACGAAAATC	AGTTTTAGAAGTATGTTAGACGTTGACGAAAATC
>spacer2	>spacer2	>spacer2
TCAAGCTGGTATGCACTTTTTGAGGTAAGCTATTG	TCAAGCTGGTATGCACTTTTTGAGGTAAGCTATTG	TCAAGCTGGTATGCACTTTTTGAGGTAAGCTATTG
>spacer3	>spacer3	>spacer3
GAAAAAGAACCAGTTAAAGAACCCGTGAAAGAAGAAC	GAAAAAGAACCAGTTAAAGAACCCGTGAAAGAAGAAC	GAAAAAGAACCAGTTAAAGAACCCGTGAAAGAAGAAC
>spacer4	>spacer4	>spacer4
AAAGAAAACTTGCAGCAGAATGACGCAAATCATGAA	AAAGAAAACTTGCAGCAGAATGACGCAAATCATGAA	AAAGAAAACTTGCAGCAGAATGACGCAAATCATGAA
>spacer5	>spacer5	>spacer5
AGAAATTCTCATGGCGCTAATAACCCCATGCCAGACGA	AGAAATTCTCATGGCGCTAATAACCCCATGCCAGACGA	AGAAATTCTCATGGCGCTAATAACCCCATGCCAGACGA
>spacer6	>spacer6	>spacer6
CATTTCAATCACTTCTTTTGATGTAACATTAAGC	CATTTCAATCACTTCTTTTGATGTAACATTAAGC	CATTTCAATCACTTCTTTTGATGTAACATTAAGC
>spacer7	>spacer7	>spacer7
TGTAACTGCAAACGTCTTTCCGCAAATTCGTGTAGT	TGTAACTGCAAACGTCTTTCCGCAAATTCGTGTAGT	TGTAACTGCAAACGTCTTTCCGCAAATTCGTGTAGT
>spacer8	>spacer8	>spacer8
TTATCCATTCCGTCATATCCCCACGCATCTGTTCCA	TTATCCATTCCGTCATATCCCCACGCATCTGTTCCA	TTATCCATTCCGTCATATCCCCACGCATCTGTTCCA
>spacer9	>spacer9	>spacer9
AGAGTTTCCAGCTGTAAGGCCAGATATTGATAATTTC	AGAGTTTCCAGCTGTAAGGCCAGATATTGATAATTTC	AGAGTTTCCAGCTGTAAGGCCAGATATTGATAATTTC
>spacer10	>spacer10	>spacer10
TATGAAATTATCTGCGAAGAGGGAAAACTAGACGAT	TATGAAATTATCTGCGAAGAGGGAAAACTAGACGAT	TATGAAATTATCTGCGAAGAGGGAAAACTAGACGAT
>spacer11	>spacer11	>spacer11
AGCGGTTTTTCTTCTATAGAAGTAACTTGCTTTTGT	AGCGGTTTTTCTTCTATAGAAGTAACTTGCTTTTGT	AGCGGTTTTTCTTCTATAGAAGTAACTTGCTTTTGT
>spacer12	>spacer12	>spacer12
GTTTATAGTATGTAAAACAAACACAGGAAAATATATC	GTTTATAGTATGTAAAACAAACACAGGAAAATATATC	GTTTATAGTATGTAAAACAAACACAGGAAAATATATC
>spacer13	>spacer13	>spacer13
TAAATTGTTAAGCTTGTCAACAACCTGCAAGAACT	TAAATTGTTAAGCTTGTCAACAACCTGCAAGAACT	TAAATTGTTAAGCTTGTCAACAACCTGCAAGAACT
>spacer14	>spacer14	>spacer14
GTTTCCAGTTTCTTCTATATAAACAACAAAAATAAAA	GTTTCCAGTTTCTTCTATATAAACAACAAAAATAAAA	GTTTCCAGTTTCTTCTATATAAACAACAAAAATAAAA
>spacer15	>spacer15	>spacer15
ACGAAAATAGCTAAATTGGATTTACTTGAGTCTTTTTTC	ACGAAAATAGCTAAATTGGATTTACTTGAGTCTTTTTTC	ACGAAAATAGCTAAATTGGATTTACTTGAGTCTTTTTTC
>spacer16	>spacer16	>spacer16
CAAAGCAAGTACAGAAGCGTATTATGCTCTATTAGAGT	CAAAGCAAGTACAGAAGCGTATTATGCTCTATTAGAGT	CAAAGCAAGTACAGAAGCGTATTATGCTCTATTAGAGT
>spacer17	>spacer17	>spacer17
ATTTAAGTATTAATGTTTTTAAAAAGTTTGATTTATT	ATTTAAGTATTAATGTTTTTAAAAAGTTTGATTTATT	ATTTAAGTATTAATGTTTTTAAAAAGTTTGATTTATT
>spacer18	>spacer18	>spacer18
TATCAAAAAGCTTGTGCTATTATGGAAAGTCGTTGGGA	TATCAAAAAGCTTGTGCTATTATGGAAAGTCGTTGGGA	TATCAAAAAGCTTGTGCTATTATGGAAAGTCGTTGGGA
>spacer19	>spacer19	>spacer19
TTTAATAACTATGACAGTGAATTTAAAACGAAAGCG	TTTAATAACTATGACAGTGAATTTAAAACGAAAGCG	TTTAATAACTATGACAGTGAATTTAAAACGAAAGCG
>spacer20	>spacer20	>spacer20
TCTGGAGAATCTGATGTTAAAATCTCTGATCATGTTGT	TCTGGAGAATCTGATGTTAAAATCTCTGATCATGTTGT	TCTGGAGAATCTGATGTTAAAATCTCTGATCATGTTGT
>spacer21	>spacer21	>spacer21
AGAAATTAAAGAAGGTAGGGCATTCGTTGCACCGGAAA	AGAAATTAAAGAAGGTAGGGCATTCGTTGCACCGGAAA	AGAAATTAAAGAAGGTAGGGCATTCGTTGCACCGGAAA
>spacer22	>spacer22	>spacer22
AAAATTAGCGTTCCAAAAATAAGACCTGTCGCAAC	AAAATTAGCGTTCCAAAAATAAGACCTGTCGCAAC	AAAATTAGCGTTCCAAAAATAAGACCTGTCGCAAC
>spacer23	>spacer23	>spacer23
ATACTAAAACTTCGCTCATTTTCCGCAACTCCTT	ATACTAAAACTTCGCTCATTTTCCGCAACTCCTT	ATACTAAAACTTCGCTCATTTTCCGCAACTCCTT
>spacer24	>spacer24	>spacer24
TTAAGAAATATGATTGATTCTCTGGATATCACTTT	TTAAGAAATATGATTGATTCTCTGGATATCACTTT	TTAAGAAATATGATTGATTCTCTGGATATCACTTT
>spacer25	>spacer25	>spacer25
CCTCCACAATCACTCGGCTTTCTTCGTCTTTATCGAC	CCTCCACAATCACTCGGCTTTCTTCGTCTTTATCGAC	CCTCCACAATCACTCGGCTTTCTTCGTCTTTATCGAC
>spacer26	>spacer26	>spacer26
ATTTAACAAATCAGCTAAATCAGCGCGACTCTGATA	ATTTAACAAATCAGCTAAATCAGCGCGACTCTGATA	ATTTAACAAATCAGCTAAATCAGCGCGACTCTGATA
>spacer27	>spacer27	>spacer27
GTCGCTAGAGCTAAAAAATGGATAGAGGAACAACAAG	GTCGCTAGAGCTAAAAAATGGATAGAGGAACAACAAG	GTCGCTAGAGCTAAAAAATGGATAGAGGAACAACAAG
>spacer28	>spacer28	>spacer28
TCAACTAATATTAATATCTCTTGTGGATTGGCCATT	TCAACTAATATTAATATCTCTTGTGGATTGGCCATT	TCAACTAATATTAATATCTCTTGTGGATTGGCCATT
>spacer29	>spacer29	>spacer29
ACTTGAAGGACGTGCTTCAAAATATTTAGTTGCAT	ACTTGAAGGACGTGCTTCAAAATATTTAGTTGCAT	ACTTGAAGGACGTGCTTCAAAATATTTAGTTGCAT
>spacer30	>spacer30	>spacer30
TCTGTTGTAACTGTTGTGCCTTCCACAGCGTGCACTT	TCTGTTGTAACTGTTGTGCCTTCCACAGCGTGCACTT	TCTGTTGTAACTGTTGTGCCTTCCACAGCGTGCACTT
>spacer31	>spacer31	>spacer31
ACATTTTGCACGCACCAAGCTTGACGGTCTGAAAC	ACATTTTGCACGCACCAAGCTTGACGGTCTGAAAC	ACATTTTGCACGCACCAAGCTTGACGGTCTGAAAC
>spacer32	>spacer32	>spacer32
TTTATCTTTATCTATTTCTCCAGTAATAGAGCACG	TTTATCTTTATCTATTTCTCCAGTAATAGAGCACG	TTTATCTTTATCTATTTCTCCAGTAATAGAGCACG
>spacer33	>spacer33	>spacer33
ACATTTTTATCTGAGAAAGGGTTTAGGGAAAATT	ACATTTTTATCTGAGAAAGGGTTTAGGGAAAATT	ACATTTTTATCTGAGAAAGGGTTTAGGGAAAATT
>spacer34	>spacer34	>spacer34
AAAAAAACAACTGCGCAAGAAGGGTATGAGCAATT	AAAAAAACAACTGCGCAAGAAGGGTATGAGCAATT	AAAAAAACAACTGCGCAAGAAGGGTATGAGCAATT
>spacer35	>spacer35	>spacer35
GTTGGACACCGTCAGCAGAGCTTATAAATCCACTGT	GTTGGACACCGTCAGCAGAGCTTATAAATCCACTGT	GTTGGACACCGTCAGCAGAGCTTATAAATCCACTGT
>spacer36	>spacer36	>spacer36
TTTTTCCATTCTTCTCGCCGATGTATTCCTTTTCTC	TTTTTCCATTCTTCTCGCCGATGTATTCCTTTTCTC	TTTTTCCATTCTTCTCGCCGATGTATTCCTTTTCTC
>spacer37	>spacer37	>spacer37
AACAAAAATACGTTATTTGTTCGATGTAATGTAAAA	AACAAAAATACGTTATTTGTTCGATGTAATGTAAAA	AACAAAAATACGTTATTTGTTCGATGTAATGTAAAA
>spacer38	>spacer38	>spacer38
TCAACTAACGAGGCAACAGGTGTTTTATAGCTGTAAAG	TCAACTAACGAGGCAACAGGTGTTTTATAGCTGTAAAG	TCAACTAACGAGGCAACAGGTGTTTTATAGCTGTAAAG
>spacer39	>spacer39	>spacer39
TGGTAAATTTTATAGGAATGTCAACACCTTGAATTT	TGGTAAATTTTATAGGAATGTCAACACCTTGAATTT	TGGTAAATTTTATAGGAATGTCAACACCTTGAATTT
>spacer40	>spacer40	>spacer40
CCAGAAATGGAGTGCGCGGTTGATTTTGGATTTAGC	CCAGAAATGGAGTGCGCGGTTGATTTTGGATTTAGC	CCAGAAATGGAGTGCGCGGTTGATTTTGGATTTAGC
>spacer41	>spacer41	>spacer41
AAGAACATTAGATGAACTTAAAGCGTCTGTTGAACAA	AAGAACATTAGATGAACTTAAAGCGTCTGTTGAACAA	AAGAACATTAGATGAACTTAAAGCGTCTGTTGAACAA
>spacer42	>spacer42	>spacer42
AAACCAGAGCCAGAAAAAGAAGTTGTGAAAGAAGA	AAACCAGAGCCAGAAAAAGAAGTTGTGAAAGAAGA	AAACCAGAGCCAGAAAAAGAAGTTGTGAAAGAAGA
>spacer43	>spacer43	>spacer43
ACGTCACTTGTTTTTGCCTTTGTTTTCGCCCTTTCCT	ACGTCACTTGTTTTTGCCTTTGTTTTCGCCCTTTCCT	ACGTCACTTGTTTTTGCCTTTGTTTTCGCCCTTTCCT
>spacer44	>spacer44	>spacer44
GTTGAAAAGCGCACCATTGTTTTAATTTTTTTAATT	GTTGAAAAGCGCACCATTGTTTTAATTTTTTTAATT	GTTGAAAAGCGCACCATTGTTTTAATTTTTTTAATT
>spacer45	>spacer45	>spacer45
TTTTGTCGCATAAATTCTTTGATGTGGCGGACTGACG	TTTTGTCGCATAAATTCTTTGATGTGGCGGACTGACG	TTTTGTCGCATAAATTCTTTGATGTGGCGGACTGACG
>spacer46	>spacer46	>spacer46
AACAGTATCATCACGTTGTTATTGCTGTCACCTGT	AACAGTATCATCACGTTGTTATTGCTGTCACCTGT	AACAGTATCATCACGTTGTTATTGCTGTCACCTGT
>spacer47	>spacer47	>spacer47
TAACCAAGCATTGCCAAAAACTCGTCTGTTGATAAT	TAACCAAGCATTGCCAAAAACTCGTCTGTTGATAAT	TAACCAAGCATTGCCAAAAACTCGTCTGTTGATAAT
>spacer48	>spacer48	>spacer48
TTCTATTGCAGAACAGAATGAATTGTATGCACAAGG	TTCTATTGCAGAACAGAATGAATTGTATGCACAAGG	TTCTATTGCAGAACAGAATGAATTGTATGCACAAGG
>spacer49	>spacer49	>spacer49
TCGTTAATCATAATTGATGAAAGTCATCATGTGTTAG	TCGTTAATCATAATTGATGAAAGTCATCATGTGTTAG	TCGTTAATCATAATTGATGAAAGTCATCATGTGTTAG
>spacer50	>spacer50	>spacer50
ACGGGTACCAGCTTTGATTTGCCGTTTTCAATTATT	ACGGGTACCAGCTTTGATTTGCCGTTTTCAATTATT	ACGGGTACCAGCTTTGATTTGCCGTTTTCAATTATT
>spacer51	>spacer51	>spacer51
TTTATCACTCCTATGCTTTTCTTATTTCTGTAAAT	TTTATCACTCCTATGCTTTTCTTATTTCTGTAAAT	TTTATCACTCCTATGCTTTTCTTATTTCTGTAAAT
>spacer52	>spacer52	>spacer52
GCTTTTTTCAACAATTTTATCACCAGATGTCATTA	GCTTTTTTCAACAATTTTATCACCAGATGTCATTA	GCTTTTTTCAACAATTTTATCACCAGATGTCATTA
>spacer53	>spacer53	>spacer53
TGAGCAGTGTCACCTGTTTCCGTATCTGCTTTTTTC	TGAGCAGTGTCACCTGTTTCCGTATCTGCTTTTTTC	TGAGCAGTGTCACCTGTTTCCGTATCTGCTTTTTTC
>spacer54	>spacer54	>spacer54
TTAATAAATCCGATGGTGATGCCTATGTTATACGTC	TTAATAAATCCGATGGTGATGCCTATGTTATACGTC	TTAATAAATCCGATGGTGATGCCTATGTTATACGTC
>spacer55	>spacer55	>spacer55
TAAAACATCGCTTCGTTATACAATGTCTTTTTATA	TAAAACATCGCTTCGTTATACAATGTCTTTTTATA	TAAAACATCGCTTCGTTATACAATGTCTTTTTATA
>spacer56	>spacer56	>spacer56
TGTTATCTCCTGTGATGTAAAATAACCCTTCTATC	TGTTATCTCCTGTGATGTAAAATAACCCTTCTATC	TGTTATCTCCTGTGATGTAAAATAACCCTTCTATC
>spacer57	>spacer57	>spacer57
CAAAACAGAGAACGCGTGTTCATTATCGGACATCTTA	CAAAACAGAGAACGCGTGTTCATTATCGGACATCTTA	CAAAACAGAGAACGCGTGTTCATTATCGGACATCTTA
>spacer58	>spacer58	>spacer58
TTTTGAAATATGAGGACTTAGAAAATGAAAAAAAT	TTTTGAAATATGAGGACTTAGAAAATGAAAAAAAT	TTTTGAAATATGAGGACTTAGAAAATGAAAAAAAT
Repeat sequence: ATTTACATTTCACAATAAGTAACTAAAAC
>spacer1	>spacer1	>spacer1
ACACAAATATGAAAAAACTTCTATTAAAAGCAATTCCATCCT	ACACAAATATGAAAAAACTTCTATTAAAAGCAATTCCATCCT	ACACAAATATGAAAAAACTTCTATTAAAAGCAATTCCATCCT
>spacer2	>spacer2	>spacer2
AAACCTATCACATTTAAGTATTTAGAGATTCCTAAA	AAACCTATCACATTTAAGTATTTAGAGATTCCTAAA	AAACCTATCACATTTAAGTATTTAGAGATTCCTAAA
>spacer3	>spacer3	>spacer3
GTAGTTTGCGAACGTTTAAAAACATAATTTGAAAAC	GTAGTTTGCGAACGTTTAAAAACATAATTTGAAAAC	GTAGTTTGCGAACGTTTAAAAACATAATTTGAAAAC
>spacer4	>spacer4	>spacer4
ACAGATCAAACTCCGGAAGGGTGATTGTAAATGGC	ACAGATCAAACTCCGGAAGGGTGATTGTAAATGGC	ACAGATCAAACTCCGGAAGGGTGATTGTAAATGGC
>spacer5	>spacer5	>spacer5
TGCTCTCTTTTGTGTAAAGCACATCAAGCATGTAGC	TGCTCTCTTTTGTGTAAAGCACATCAAGCATGTAGC	TGCTCTCTTTTGTGTAAAGCACATCAAGCATGTAGC
>spacer6	>spacer6	>spacer6
GCGATTTTTGTCAAAGGGACAGCGATGGGTTACAA	GCGATTTTTGTCAAAGGGACAGCGATGGGTTACAA	GCGATTTTTGTCAAAGGGACAGCGATGGGTTACAA
>spacer7	>spacer7	>spacer7
TTTTCTACTCCTGCTTCTAAAATGTCGTTTATAA	TTTTCTACTCCTGCTTCTAAAATGTCGTTTATAA	TTTTCTACTCCTGCTTCTAAAATGTCGTTTATAA
>spacer8	>spacer8	>spacer8
CTAAAACATCCTTCACTGTATCAACTCCTTTCTAT	CTAAAACATCCTTCACTGTATCAACTCCTTTCTAT	CTAAAACATCCTTCACTGTATCAACTCCTTTCTAT
>spacer9	>spacer9	>spacer9
AAAATAGGAGGAAATAAATTATGACTATCAAATTAA	AAAATAGGAGGAAATAAATTATGACTATCAAATTAA	AAAATAGGAGGAAATAAATTATGACTATCAAATTAA
>spacer10	>spacer10	>spacer10
TTTGTTGAATCAACGGATATAGATTTTACAATTTC	TTTGTTGAATCAACGGATATAGATTTTACAATTTC	TTTGTTGAATCAACGGATATAGATTTTACAATTTC

## Sheet: subgroup IIb and IIc
CRISPR arrays in subgroup IIb and IIc
F6854	F6900	J0161	J2818	FSL N3165
ATTTACATTTCAAAATAAGTAACTAAAACG	GTTTTAGTTACTTATTTTGAAATGTAAAT	GTTTTAGTTACTTATTTTGAAATGTAAAT	GTTTTAGTTACTTATTTTGAAATGTAAAT	Repeat sequence:GTTTTGGTAGCATTCAAAATAACATAGCTCTAAAAC
>spacer1	>spacer1	>spacer1	>spacer1	>spacer1
AAACAGAAATGAAAGATGGTGAAGAAGTCCTTACC	AAACAGAAATGAAAGATGGTGAAGAAGTCCTTACC	AAACAGAAATGAAAGATGGTGAAGAAGTCCTTACC	AAACAGAAATGAAAGATGGTGAAGAAGTCCTTACC	TTCGTCCAATGTACCTCGCCTTTTTTGTCT
>spacer2	>spacer2	>spacer2	>spacer2	>spacer2
TTTTTTAAGGCAAGTGTCATCGTTTCTAATCCGC	TTTTTTAAGGCAAGTGTCATCGTTTCTAATCCGC	TTTTTTAAGGCAAGTGTCATCGTTTCTAATCCGC	TTTTTTAAGGCAAGTGTCATCGTTTCTAATCCGC	ACCGAAGTAGGTTAGGGTATCGCCGATTTT
>spacer3	>spacer3	>spacer3	>spacer3	>spacer3
CTAGAACAAAAGAAAAATCATGAGGGATATTTAC	CTAGAACAAAAGAAAAATCATGAGGGATATTTAC	CTAGAACAAAAGAAAAATCATGAGGGATATTTAC	CTAGAACAAAAGAAAAATCATGAGGGATATTTAC	GGAGACACCCATTTCAAGCACACCCCTTTT
>spacer4	>spacer4	>spacer4	>spacer4	>spacer4
GGTTTTGAATGCTGGTGGTGATAGTCCTAATGAAG	GGTTTTGAATGCTGGTGGTGATAGTCCTAATGAAG	GGTTTTGAATGCTGGTGGTGATAGTCCTAATGAAG	GGTTTTGAATGCTGGTGGTGATAGTCCTAATGAAG	CGACACATCGAGTCGTCCGGTTTTACTTAC
GTTTTAACTACTTATTATGAAATGTAAAT	GTTTTAACTACTTATTATGAAATGTAAAT	GTTTTAACTACTTATTATGAAATGTAAAT	GTTTTAACTACTTATTATGAAATGTAAAT	>spacer5
>spacer1	>spacer1	>spacer1	>spacer1	AGAAAATCCGCAATCAATCCAAGCAGAAAT
AAAGACCTTCGATTTCATTCTCACTTTCCAGTTAAT	AAAGACCTTCGATTTCATTCTCACTTTCCAGTTAAT	AAAGACCTTCGATTTCATTCTCACTTTCCAGTTAAT	AAAGACCTTCGATTTCATTCTCACTTTCCAGTTAAT	>spacer6
>spacer2	>spacer2	>spacer2	>spacer2	TCGAATGTGTAAGCTTCTGAGTAACCTAGCA
TTTTTTGTAGCGGAGGTGTACAATGCCGAAAGTGAC	TTTTTTGTAGCGGAGGTGTACAATGCCGAAAGTGAC	TTTTTTGTAGCGGAGGTGTACAATGCCGAAAGTGAC	TTTTTTGTAGCGGAGGTGTACAATGCCGAAAGTGAC	>spacer7
>spacer3	>spacer3	>spacer3	>spacer3	TAACCTTTAAAATTAAATTGAAGGTGCGGA
CGCTTCACGTTGGTTTTTCGTAGCCCAATTGCTAAA	CGCTTCACGTTGGTTTTTCGTAGCCCAATTGCTAAA	CGCTTCACGTTGGTTTTTCGTAGCCCAATTGCTAAA	CGCTTCACGTTGGTTTTTCGTAGCCCAATTGCTAAA	>spacer8
>spacer4	>spacer4	>spacer4	>spacer4	AACAATTGACCGGGAATTCATCAATAATTA
ACGTTGGACAACGAGGTGAGTATGATATGACTCAAAT	ACGTTGGACAACGAGGTGAGTATGATATGACTCAAAT	ACGTTGGACAACGAGGTGAGTATGATATGACTCAAAT	ACGTTGGACAACGAGGTGAGTATGATATGACTCAAAT	>spacer9
>spacer5	>spacer5	>spacer5	>spacer5	TCATATATTATGAATATCGAGATAGTGTTC
GCGGAATGCGAAGTTGTTATATATAACTTATCTCGC	GCGGAATGCGAAGTTGTTATATATAACTTATCTCGC	GCGGAATGCGAAGTTGTTATATATAACTTATCTCGC	GCGGAATGCGAAGTTGTTATATATAACTTATCTCGC	>spacer10
>spacer6	>spacer6	>spacer6	>spacer6	GTTTTCTATTTTGGTGACTTTAGTACTTTT
TCTTAAATGGTGTTTGCACATGTTAAGGGAGTCATG	TCTTAAATGGTGTTTGCACATGTTAAGGGAGTCATG	TCTTAAATGGTGTTTGCACATGTTAAGGGAGTCATG	TCTTAAATGGTGTTTGCACATGTTAAGGGAGTCATG	>spacer11
>spacer7	>spacer7	>spacer7	>spacer7	ATGGGAATGCCATAGTTATTACCAATATTG
GTGCATATCTCCTATATTCATGGCTGTATATGTGT	GTGCATATCTCCTATATTCATGGCTGTATATGTGT	GTGCATATCTCCTATATTCATGGCTGTATATGTGT	GTGCATATCTCCTATATTCATGGCTGTATATGTGT	>spacer12
>spacer8	>spacer8	>spacer8	>spacer8	TATTCGATCTATCGGACGTGTCGACATTAT
GTCCACATCGACAATAAAAAACACATTGTATCACTT	GTCCACATCGACAATAAAAAACACATTGTATCACTT	GTCCACATCGACAATAAAAAACACATTGTATCACTT	GTCCACATCGACAATAAAAAACACATTGTATCACTT	>spacer13
>spacer9	>spacer9	>spacer9	>spacer9	TATTGACTCGGAAATGAAAACAAAAGGTCA
CTGGTTACTCAACTGGCGACAGTAATACACCTCAAT	CTGGTTACTCAACTGGCGACAGTAATACACCTCAAT	CTGGTTACTCAACTGGCGACAGTAATACACCTCAAT	CTGGTTACTCAACTGGCGACAGTAATACACCTCAAT	>spacer14
>spacer10	>spacer10	>spacer10	>spacer10	TACATCGCTACCAATCAATCCGCTATTAAG
TTTGGATAGGTTGTTTCTGATAAATAGGTTCACG	TTTGGATAGGTTGTTTCTGATAAATAGGTTCACG	TTTGGATAGGTTGTTTCTGATAAATAGGTTCACG	TTTGGATAGGTTGTTTCTGATAAATAGGTTCACG	>spacer15
>spacer11	>spacer11	>spacer11	>spacer11	GTTTGTGGAAGGAGTTTGGAATGAAAAAAT
AAGTCTACTTGGATTTAGCTCTACACCTGCAACATGA	AAGTCTACTTGGATTTAGCTCTACACCTGCAACATGA	AAGTCTACTTGGATTTAGCTCTACACCTGCAACATGA	AAGTCTACTTGGATTTAGCTCTACACCTGCAACATGA
>spacer12	>spacer12	>spacer12	>spacer12
AGAAAAAAAACATCTTTCCAATTTGTTGTTTTGC	AGAAAAAAAACATCTTTCCAATTTGTTGTTTTGC	AGAAAAAAAACATCTTTCCAATTTGTTGTTTTGC	AGAAAAAAAACATCTTTCCAATTTGTTGTTTTGC
>spacer13	>spacer13	>spacer13	>spacer13
AGAAGCGTTAGCGGCATTGTTCGAAAGTAATTTA	AGAAGCGTTAGCGGCATTGTTCGAAAGTAATTTA	AGAAGCGTTAGCGGCATTGTTCGAAAGTAATTTA	AGAAGCGTTAGCGGCATTGTTCGAAAGTAATTTA
>spacer14	>spacer14	>spacer14	>spacer14
TTGTTCGACGGCTTAGACAACCATCACGCTTCTTTA	TTGTTCGACGGCTTAGACAACCATCACGCTTCTTTA	TTGTTCGACGGCTTAGACAACCATCACGCTTCTTTA	TTGTTCGACGGCTTAGACAACCATCACGCTTCTTTA
>spacer15	>spacer15	>spacer15	>spacer15
TATAAAATATTGCCCAATGTGCGGAAGGAGTTTGGA	TATAAAATATTGCCCAATGTGCGGAAGGAGTTTGGA	TATAAAATATTGCCCAATGTGCGGAAGGAGTTTGGA	TATAAAATATTGCCCAATGTGCGGAAGGAGTTTGGA
>spacer16	>spacer16	>spacer16	>spacer16
CTCATAAGGATTTCGAGGCGGGTTAAACGACATGTA	CTCATAAGGATTTCGAGGCGGGTTAAACGACATGTA	CTCATAAGGATTTCGAGGCGGGTTAAACGACATGTA	CTCATAAGGATTTCGAGGCGGGTTAAACGACATGTA
>spacer17	>spacer17	>spacer17	>spacer17
GCTTTTTTCAACAATTTTATCACCAGATGTCATTA	GCTTTTTTCAACAATTTTATCACCAGATGTCATTA	GCTTTTTTCAACAATTTTATCACCAGATGTCATTA	GCTTTTTTCAACAATTTTATCACCAGATGTCATTA
>spacer18	>spacer18	>spacer18	>spacer18
TGAGCAGTGTCACCTGTTTCCGTATCTGCTTTTTTC	TGAGCAGTGTCACCTGTTTCCGTATCTGCTTTTTTC	TGAGCAGTGTCACCTGTTTCCGTATCTGCTTTTTTC	TGAGCAGTGTCACCTGTTTCCGTATCTGCTTTTTTC
>spacer19	>spacer19	>spacer19	>spacer19
AAGAAATCCGGGAAGTTTTGTTCTACAGAGCGAACGG	AAGAAATCCGGGAAGTTTTGTTCTACAGAGCGAACGG	AAGAAATCCGGGAAGTTTTGTTCTACAGAGCGAACGG	AAGAAATCCGGGAAGTTTTGTTCTACAGAGCGAACGG
>spacer20	>spacer20	>spacer20	>spacer20
GTCAATAACTAGACGAGCTAACGTTTGTCGCTGTTT	GTCAATAACTAGACGAGCTAACGTTTGTCGCTGTTT	GTCAATAACTAGACGAGCTAACGTTTGTCGCTGTTT	GTCAATAACTAGACGAGCTAACGTTTGTCGCTGTTT
>spacer21	>spacer21	>spacer21	>spacer21
TGTTATCTCCTGTGATGTAAAATAACCCTTCTATC	TGTTATCTCCTGTGATGTAAAATAACCCTTCTATC	TGTTATCTCCTGTGATGTAAAATAACCCTTCTATC	TGTTATCTCCTGTGATGTAAAATAACCCTTCTATC
>spacer22	>spacer22	>spacer22	>spacer22
TAATACAAAATATTCATAACTCCTACATCATTATATA	TAATACAAAATATTCATAACTCCTACATCATTATATA	TAATACAAAATATTCATAACTCCTACATCATTATATA	TAATACAAAATATTCATAACTCCTACATCATTATATA
>spacer23	>spacer23	>spacer23	>spacer23
TTGCAAACCTAACTTATCTTTGTTTTTTTGCTTTTC	TTGCAAACCTAACTTATCTTTGTTTTTTTGCTTTTC	TTGCAAACCTAACTTATCTTTGTTTTTTTGCTTTTC	TTGCAAACCTAACTTATCTTTGTTTTTTTGCTTTTC
>spacer24	>spacer24	>spacer24	>spacer24
GGAACAGGCGCGCGCTGGGATTTAAAAGCAGAAGGC	GGAACAGGCGCGCGCTGGGATTTAAAAGCAGAAGGC	GGAACAGGCGCGCGCTGGGATTTAAAAGCAGAAGGC	GGAACAGGCGCGCGCTGGGATTTAAAAGCAGAAGGC
>spacer25	>spacer25	>spacer25	>spacer25
CACGTACTTTAATCGGCATCAAACCACCTCGATTTC	CACGTACTTTAATCGGCATCAAACCACCTCGATTTC	CACGTACTTTAATCGGCATCAAACCACCTCGATTTC	CACGTACTTTAATCGGCATCAAACCACCTCGATTTC
>spacer26	>spacer26	>spacer26	>spacer26
CAAGATATGCTAGAAATGGCGCAAATAGCGCGCG	CAAGATATGCTAGAAATGGCGCAAATAGCGCGCG	CAAGATATGCTAGAAATGGCGCAAATAGCGCGCG	CAAGATATGCTAGAAATGGCGCAAATAGCGCGCG
>spacer27	>spacer27	>spacer27	>spacer27
ACGTTTGCGGTAGTTTTACCGGGCACGGTCAAATAT	ACGTTTGCGGTAGTTTTACCGGGCACGGTCAAATAT	ACGTTTGCGGTAGTTTTACCGGGCACGGTCAAATAT	ACGTTTGCGGTAGTTTTACCGGGCACGGTCAAATAT
>spacer28	>spacer28	>spacer28	>spacer28
CAAAACAGAGAACGCGTGTTCATTATCGGACATCTTA	CAAAACAGAGAACGCGTGTTCATTATCGGACATCTTA	CAAAACAGAGAACGCGTGTTCATTATCGGACATCTTA	CAAAACAGAGAACGCGTGTTCATTATCGGACATCTTA
>spacer29	>spacer29	>spacer29	>spacer29
TTTTGAAATATGAGGACTTAGAAAATGAAAAAAAT	TTTTGAAATATGAGGACTTAGAAAATGAAAAAAAT	TTTTGAAATATGAGGACTTAGAAAATGAAAAAAAT	TTTTGAAATATGAGGACTTAGAAAATGAAAAAAAT
>spacer30	>spacer30	>spacer30	>spacer30
AAAAACTATGCAATTAGCAAAGTGATTTTATGTAATT	AAAAACTATGCAATTAGCAAAGTGATTTTATGTAATT	AAAAACTATGCAATTAGCAAAGTGATTTTATGTAATT	AAAAACTATGCAATTAGCAAAGTGATTTTATGTAATT
>spacer31	>spacer31	>spacer31	>spacer31
TAACGAGCCAATTAAACCATCTTCTTCTAGTAAT	TAACGAGCCAATTAAACCATCTTCTTCTAGTAAT	TAACGAGCCAATTAAACCATCTTCTTCTAGTAAT	TAACGAGCCAATTAAACCATCTTCTTCTAGTAAT
Repeat sequence: GTTTTGGTAGCATTCAAAATAACATAGCTCTAAAAC
>spacer1	>spacer1	>spacer1	>spacer1
CCCTGTTAGTCATGGGGGGAAGAATATTC	CCCTGTTAGTCATGGGGGGAAGAATATTC	CCCTGTTAGTCATGGGGGGAAGAATATTC	CCCTGTTAGTCATGGGGGGAAGAATATTC
>spacer2	>spacer2	>spacer2	>spacer2
CGAACGGCAGAGGAACAGTATTATGCGACG	CGAACGGCAGAGGAACAGTATTATGCGACG	CGAACGGCAGAGGAACAGTATTATGCGACG	CGAACGGCAGAGGAACAGTATTATGCGACG
>spacer3	>spacer3	>spacer3	>spacer3
GGCATTCTTGCTCTTGATCTTGACCTTGAA	GGCATTCTTGCTCTTGATCTTGACCTTGAA	GGCATTCTTGCTCTTGATCTTGACCTTGAA	GGCATTCTTGCTCTTGATCTTGACCTTGAA
>spacer4	>spacer4	>spacer4	>spacer4
TAACTATCCATCTTGCTATCTGTATATGCT	TAACTATCCATCTTGCTATCTGTATATGCT	TAACTATCCATCTTGCTATCTGTATATGCT	TAACTATCCATCTTGCTATCTGTATATGCT
>spacer5	>spacer5	>spacer5	>spacer5
TTCTAACAATAAATGAATACATCAAAAAGA	TTCTAACAATAAATGAATACATCAAAAAGA	TTCTAACAATAAATGAATACATCAAAAAGA	TTCTAACAATAAATGAATACATCAAAAAGA
>spacer6	>spacer6	>spacer6	>spacer6
CAAGTGCACGCAAAGGAAGGCACAACAGTT	CAAGTGCACGCAAAGGAAGGCACAACAGTT	CAAGTGCACGCAAAGGAAGGCACAACAGTT	CAAGTGCACGCAAAGGAAGGCACAACAGTT
>spacer7	>spacer7	>spacer7	>spacer7
TGGCGTGTTCAAAAAATGAAAAGTGCCTTG	TGGCGTGTTCAAAAAATGAAAAGTGCCTTG	TGGCGTGTTCAAAAAATGAAAAGTGCCTTG	TGGCGTGTTCAAAAAATGAAAAGTGCCTTG
>spacer8	>spacer8	>spacer8	>spacer8
TTAGTATCTAATTCGTGTTAATATTTTTTT	TTAGTATCTAATTCGTGTTAATATTTTTTT	TTAGTATCTAATTCGTGTTAATATTTTTTT	TTAGTATCTAATTCGTGTTAATATTTTTTT
>spacer9	>spacer9	>spacer9	>spacer9
ACGACGCCATCAACATGTGTTTGCGGATAG	ACGACGCCATCAACATGTGTTTGCGGATAG	ACGACGCCATCAACATGTGTTTGCGGATAG	ACGACGCCATCAACATGTGTTTGCGGATAG
>spacer10	>spacer10	>spacer10	>spacer10
TAATAAATCCATTCTGGTTCATCATCAAAA	TAATAAATCCATTCTGGTTCATCATCAAAA	TAATAAATCCATTCTGGTTCATCATCAAAA	TAATAAATCCATTCTGGTTCATCATCAAAA
>spacer11	>spacer11	>spacer11	>spacer11
GACATGGTTTTCTTATCTGCAACTTGCTTA	GACATGGTTTTCTTATCTGCAACTTGCTTA	GACATGGTTTTCTTATCTGCAACTTGCTTA	GACATGGTTTTCTTATCTGCAACTTGCTTA
>spacer12	>spacer12	>spacer12	>spacer12
ACTCGGTCATTTAAAATATCAAGGCATAGA	ACTCGGTCATTTAAAATATCAAGGCATAGA	ACTCGGTCATTTAAAATATCAAGGCATAGA	ACTCGGTCATTTAAAATATCAAGGCATAGA
>spacer13	>spacer13	>spacer13	>spacer13
GAACAACAGTTAACAGTGTTTATAACAACA	GAACAACAGTTAACAGTGTTTATAACAACA	GAACAACAGTTAACAGTGTTTATAACAACA	GAACAACAGTTAACAGTGTTTATAACAACA
>spacer14	>spacer14	>spacer14	>spacer14
CTGTACTCATTAATTAATTCTTGCATTCTC	CTGTACTCATTAATTAATTCTTGCATTCTC	CTGTACTCATTAATTAATTCTTGCATTCTC	CTGTACTCATTAATTAATTCTTGCATTCTC
>spacer15	>spacer15	>spacer15	>spacer15
GCAACATAATGCCTAGGGTTCCAAACGTTA	GCAACATAATGCCTAGGGTTCCAAACGTTA	GCAACATAATGCCTAGGGTTCCAAACGTTA	GCAACATAATGCCTAGGGTTCCAAACGTTA
>spacer16	>spacer16	>spacer16	>spacer16
CTGGGAAAGACTCTTCGTTCACTTCGTCTT	CTGGGAAAGACTCTTCGTTCACTTCGTCTT	CTGGGAAAGACTCTTCGTTCACTTCGTCTT	CTGGGAAAGACTCTTCGTTCACTTCGTCTT
>spacer17	>spacer17	>spacer17	>spacer17
GTGTACATCCAATTTGTAGCTTGATAGATG	GTGTACATCCAATTTGTAGCTTGATAGATG	GTGTACATCCAATTTGTAGCTTGATAGATG	GTGTACATCCAATTTGTAGCTTGATAGATG
>spacer18	>spacer18	>spacer18	>spacer18
ACAACAGTGTATCGTTCATCAGAAACGGGT	ACAACAGTGTATCGTTCATCAGAAACGGGT	ACAACAGTGTATCGTTCATCAGAAACGGGT	ACAACAGTGTATCGTTCATCAGAAACGGGT
>spacer19	>spacer19	>spacer19	>spacer19
CAAAAGTATCTTGTGAAAGCGAAAGAACCA	CAAAAGTATCTTGTGAAAGCGAAAGAACCA	CAAAAGTATCTTGTGAAAGCGAAAGAACCA	CAAAAGTATCTTGTGAAAGCGAAAGAACCA

## Sheet: subgroup IIa and IIf
CRISPR arrays in subgroup IIa and IIf
SHL011	SHL013	FSL J2003
Repeat sequence: GTTTTAGTTACTTATTGTGAAATGTAAAT
>spacer1	>spacer1	>spacer1
AGCGTTTTTCTTTTTCGCTTCATTTGATAAATCTTCC	AATTACATAAAATCACTTTGCTAATTGCATAGTTTTT	AATTACATAAAATCACTTTGCTAATTGCATAGTTTTT
>spacer2	>spacer2	>spacer2
AGTATTTACTTAGACAAACGCGCTCAAATTGAGCAT	CTGGCAGGGATGTCAGCGAAACAATTCCAGAAAGCC	CTGGCAGGGATGTCAGCGAAACAATTCCAGAAAGCC
>spacer3	>spacer3	>spacer3
ACAGTCAGTTTGTGCTCATTCACTTGAACTGCATCTTT	GGCATTGCGATTATTTCATGTCTTGCAGGGGTAGCTT	GGCATTGCGATTATTTCATGTCTTGCAGGGGTAGCTT
>spacer4	>spacer4	>spacer4
AGCGCAACAGGTGCCATATACAAACTGCCTTTTTTTC	ATATTTGACCGTGCCCGGTAAAACTACCGCAAACGT	ATATTTGACCGTGCCCGGTAAAACTACCGCAAACGT
>spacer5	>spacer5	>spacer5
GAACCAGTAAGCATCATATTTTTATGAATTGCTTTTA	CGCGCGCTATTTGCGCCATTTCTAGCATATCTTG	CGCGCGCTATTTGCGCCATTTCTAGCATATCTTG
>spacer6	>spacer6	>spacer6
GAATTATTAGAAAAAATGAAGCAACAAGGTATTGAA	GGGAAAAAATACATTTTTTCTTATATGACCTTA	GGGAAAAAATACATTTTTTCTTATATGACCTTA
>spacer7	>spacer7	>spacer7
TTTTACATGGGAGTCAAAAGAGCAACTTAATATACT	TTGTACCAGATGCGGAAAAAGCAGCAAAAGTGGAAGAG	TTGTACCAGATGCGGAAAAAGCAGCAAAAGTGGAAGAG
>spacer8	>spacer8	>spacer8
GTTGGTAGGTTTAACCAAAGATGATCACCATGTC	ATCAGGACCTGCCACAGCAAGAATATTTTTACCTTT	ATCAGGACCTGCCACAGCAAGAATATTTTTACCTTT
>spacer9	>spacer9	>spacer9
ATGTCCCACTGCTCAATTTTTAACGGGACTCCAG	AGTGATTCATCTGTCATGAGCTTATCGACAATAAA	AGTGATTCATCTGTCATGAGCTTATCGACAATAAA
	>spacer10	>spacer10
	CTTGCCAAGTTTTCTGGTCCAGCTTCCCATATTTCT	CTTGCCAAGTTTTCTGGTCCAGCTTCCCATATTTCT
	>spacer11	>spacer11
	GTTCGCTTAAGACCTTGTCTATATAGCCTTTAATAAC	GTTCGCTTAAGACCTTGTCTATATAGCCTTTAATAAC
	>spacer12	>spacer12
	CGCTGTAATTGACTTAATACTTGTGACGAATTCACC	CGCTGTAATTGACTTAATACTTGTGACGAATTCACC
	>spacer13	>spacer13
	GAAAGCGGCTCTAGCCATGAAAGTGGATTTGTCCGG	GAAAGCGGCTCTAGCCATGAAAGTGGATTTGTCCGG
	>spacer14	>spacer14
	GGAGGTCTGCCTATTGAAAAACTCGTATTATCGTA	GGAGGTCTGCCTATTGAAAAACTCGTATTATCGTA
	>spacer15	>spacer15
	ACTGTTGCATAGTTGTCCATGTAGCTAATACATTCAT	ACTGTTGCATAGTTGTCCATGTAGCTAATACATTCAT
	>spacer16	>spacer16
	AAATACAATCCGTGACTCTGTATTTAATAAAATCCAA	AAATACAATCCGTGACTCTGTATTTAATAAAATCCAA
	>spacer17	>spacer17
	GAAAAGCAAAAAAACAAAGATAAGTTAGGTTTGCAA	GAAAAGCAAAAAAACAAAGATAAGTTAGGTTTGCAA
	>spacer18	>spacer18
	TATATAATGATGTAGGAGTTATGAATATTTTGTATTA	TATATAATGATGTAGGAGTTATGAATATTTTGTATTA
	>spacer19	>spacer19
	AAAACTAGCGAATCAATACGGAATTAAGAATTACAC	AAAACTAGCGAATCAATACGGAATTAAGAATTACAC
	>spacer20	>spacer20
	AAACAGCGACAAACGTTAGCTCGTCTAGTTATTGAC	AAACAGCGACAAACGTTAGCTCGTCTAGTTATTGAC
	>spacer21	>spacer21
	TATAAAAAGACATTGTATAACGAAGCGATGTTTTA	TATAAAAAGACATTGTATAACGAAGCGATGTTTTA
	>spacer22	>spacer22
	GACGTATAACATAGGCATCACCATCGGATTTATTAA	GACGTATAACATAGGCATCACCATCGGATTTATTAA
	>spacer23	>spacer23
	ACAGCCATCTTGCGCTTGTGTTAAAGGGTTAAGAAG	ACAGCCATCTTGCGCTTGTGTTAAAGGGTTAAGAAG
	>spacer24	>spacer24
	CCGTTCGCTCTGTAGAACAAAACTTCCCGGATTTCTT	CCGTTCGCTCTGTAGAACAAAACTTCCCGGATTTCTT
	>spacer25	>spacer25
	CAGTAACCATTACATATTATTTCCCTACTAATCTAT	CAGTAACCATTACATATTATTTCCCTACTAATCTAT
	>spacer26	>spacer26
	TAATGACATCTGGTGATAAAATTGTTGAAAAAAGC	TAATGACATCTGGTGATAAAATTGTTGAAAAAAGC
	>spacer27	>spacer27
	ATTTACAGAAATAAGAAAAGTATAGGAGTGATAAA	ATTTACAGAAATAAGAAAAGTATAGGAGTGATAAA
	>spacer28	>spacer28
	AATAATTGAAAACGGCAAATCAAAGCTGGTACCCGT	AATAATTGAAAACGGCAAATCAAAGCTGGTACCCGT
	>spacer29	>spacer29
	CTAACACATGATGACTTTCATCAATTATGATTAACGA	CTAACACATGATGACTTTCATCAATTATGATTAACGA
	>spacer30	>spacer30
	CCTTGTGCATACAATTCATTCTGTTCTGCAATAGAA	CCTTGTGCATACAATTCATTCTGTTCTGCAATAGAA
	>spacer31	>spacer31
	ATTATCAACAGACGAGTTTTTGGCAATGCTTGGTTA	ATTATCAACAGACGAGTTTTTGGCAATGCTTGGTTA
	>spacer32	>spacer32
	ACAGGTGACAGCAATAACAACGTGATGATACTGTT	ACAGGTGACAGCAATAACAACGTGATGATACTGTT
	>spacer33	>spacer33
	CGTCAGTCCGCCACATCAAAGAATTTATGCGACAAAA	CGTCAGTCCGCCACATCAAAGAATTTATGCGACAAAA
	>spacer34	>spacer34
	GAGAGTAAAAAAATGCAATCGTCAAGAGTTACGAGAA	GAGAGTAAAAAAATGCAATCGTCAAGAGTTACGAGAA
	>spacer35	>spacer35
	CTATTGCGAGACTTTCAATTGACGGAGCTAAACAA	CTATTGCGAGACTTTCAATTGACGGAGCTAAACAA
	>spacer36	>spacer36
	AAAAAGCCGGATACGCAAAAGCTGGAATAAAAAAAT	AAAAAGCCGGATACGCAAAAGCTGGAATAAAAAAAT
	>spacer37	>spacer37
	GCTGTTAAAAAAGCATCTAAAACATTAACGGAGTA	GCTGTTAAAAAAGCATCTAAAACATTAACGGAGTA
	>spacer38
	TACCCTGCCGCATCCATTTTTCGCAAGATGGTCTCAA
	>spacer39
	TACTACATGATCTAGTTCAACTGGTATGGCGTTCTC
	>spacer40
	GGTAGTATTGAGTGTAGGGACTTTGGTGGTAATGGT
	>spacer41
	TACGTACACATTTCCATTCTGCCAATCCTTTTTAG
	>spacer42
	GACGATTGGACGGCTCCCTTCGGCGGGACAGAGTTCAC
	>spacer43
	GGAATTTCTTGTAAAAAGTAACATATAATTTGAA
	>spacer44
	GTCAAACTCTTCAAATACCACCAAAGCAACCTTCCAA
	>spacer45
	TTTAAAAAACAATCTTACTTTGCCGACTTTTTCGG
	>spacer46
	TCTTTTTCTTGCTCTGGTTGTGGTTCTTCTTTAACTGG
	>spacer47
	GTTAAGACTCAATTTCTATTACGTGATGTTGTAGAC
	>spacer48
	ATAGCATAGAAATATCTAGCGAACCTTTTTTCAT
	>spacer49
	CCTATAAGGTCATAATGATAAAATGTTTGGGGAA
	>spacer50
	ATGGCATGGTTGCAAGGGTTTACGTGGGGTAACATG
	>spacer51
	TTACCATTACCCGTTACTGCCTTCTTGACTGCTTT
	>spacer52
	GAGTTTTCGCGGGATGTTTCTGAAACTAAGTTAGTTT
	>spacer53
	GTCGATAAATGAGTCTTGTATAGTTTGCTTGGCGGA
	>spacer54
	GAATGCTACCGTAGAAGTCTACTGGTTTTATAACTA
	>spacer55
	GCGGTTATTGCTGTCACCTGTTTTCGCCAATATTTTA
	>spacer56
	AATGACGAAAGTATTATGTCGTGATCGTATTTCAA
	>spacer57
	GTTAAAATCATCCCGTGAATAAGGTTCCCAACGAT
	>spacer58
	GATCGTTTGAACATTAAAGAATTACATTCGGATAA
Repeat sequence: GTTTTGGTAGCATTCAAAATAACATAGCTCTAAAAC	>spacer59
>spacer1	ATGGACAAACGTACCACTTGCTTCCGGTTATTCAAC
CAAGTTAAAGATATCAACTACATTCAGACA	Repeat sequence: ATTTCATCTTAAGAAATTAAAAC	Repeat sequence: ATTTACATTTCATAATAAGTAGTTAAAAC
>spacer2	>spacer1
AGCCTATATCCCCTTCAAAAATCTTATTGT	GAAAGTCATTACTTTTGGTTATTTTGCTGTTTCTGCATTTACC	>spacer1
>spacer3	>spacer2	GGTAGTATTGAGTGTAGGGACTTTGGTGGTAATGGT
AAGCTATACAGCATTAGATCTAAAGAGCTG	ATACTACACGCTATTGTTGTTTTCCAAAGGAACCAAATTTAT	>spacer2
>spacer4	>spacer3	TACGTACACATTTCCATTCTGCCAATCCTTTTTAG
TCTTCCATTGTGATAAACTGATAAACTAAA	TTTCAAAGGTAATCCCTTCATCATGACTGAGGAGTCCATTTAC	>spacer3
>spacer5		GACGATTGGACGGCTCCCTTCGGCGGGACAGAGTTCAC
AAAAAAGTATTAGTTGATTCATTTGAATAT		>spacer4
>spacer6		GGAATTTCTTGTAAAAAGTAACATATAATTTGAA
TGATAAATTGTCGCCAAGCTCATCCGTCTTG		>spacer5
>spacer7		GTCAAACTCTTCAAATACCACCAAAGCAACCTTCCAA
AATGAGTAACCAGAGCCGAAGTCTCCACCT		>spacer6
>spacer8		TTTAAAAAACAATCTTACTTTGCCGACTTTTTCGG
GCTCCCGCTGGACTGATGGAAGAAATTAAA		>spacer7
>spacer9		TCTTTTTCTTGCTCTGGTTGTGGTTCTTCTTTAACTGG
TTAATGAGTGTTGCGCTTGGTATTTTTTTA		>spacer8
>spacer10		GTTAAGACTCAATTTCTATTACGTGATGTTGTAGAC
TATGGACTCGGATAGATACTTTGTAAATAC		>spacer9
>spacer11		ATAGCATAGAAATATCTAGCGAACCTTTTTTCAT
AATTATGTAGTAATCTAAATCGTGCATAAG		>spacer10
>spacer12		CCTATAAGGTCATAATGATAAAATGTTTGGGGAA
AATGTAAAGTTACTTTTAAAAAACTATCGG		>spacer11
>spacer13		ATGGCATGGTTGCAAGGGTTTACGTGGGGTAACATG
CCGTTCTGACCCTTGATAAAGAATTCGTAT		>spacer12
>spacer14		TTACCATTACCCGTTACTGCCTTCTTGACTGCTTT
TTTCAACGGGAAGAAGGGCGCTTCCCTAAA		>spacer13
>spacer15		GAGTTTTCGCGGGATGTTTCTGAAACTAAGTTAGTTT
AGATGATGCGTATTTATATTGTCGATTGAT		>spacer14
>spacer16		GTCGATAAATGAGTCTTGTATAGTTTGCTTGGCGGA
AGAAACACACACGGAGGCGGTTGTTGGACT		>spacer15
>spacer17		GAATGCTACCGTAGAAGTCTACTGGTTTTATAACTA
ACGTTGTTCAAGGTACTGTACCAAACGCAT		>spacer16
>spacer18		GCGGTTATTGCTGTCACCTGTTTTCGCCAATATTTTA
CCATCTCGACTATAAACGGCACTTCGTAAA		>spacer17
>spacer19		AATGACGAAAGTATTATGTCGTGATCGTATTTCAA
ATATTAATACCGCAGTAAAATTAAGCAATA		>spacer18
>spacer20		GTTAAAATCATCCCGTGAATAAGGTTCCCAACGAT
CATGAATGCGCGATCTGCAAGAGTATCTAC		>spacer19
		GATCGTTTGAACATTAAAGAATTACATTCGGATAA
		>spacer20
		ATGGACAAACGTACCACTTGCTTCCGGTTATTCAAC
